# Supplementary material for: Replicon-Based Typing of IncI-Complex Plasmids, and Comparative Genomics Analysis of IncIγ/K1 Plasmids
Source: Front Microbiol. 2019 Jan 29;10:48. doi: 10.3389/fmicb.2019.00048 (PMC6361801; doi:10.3389/fmicb.2019.00048)
Supplement: Supplementary file 4 [file Table_1.XLS]

## Sheet: Table S1
Table S1 Collection of IncI-complex plasmids and their repZ and iteron sequences
IncI subgroup	Origional IncI subgroup	Representative plasmid	Plasmid accession number	repZ sequence	Iteron-1	Iteron-2	Iteron-3
IncI2	IncI2	pMRY16-002_4	AP017614	GTGATTAGCAAACGTCACTGGTCTGAACTATCACCGGAAGAGCAGGTCCGTTTCTGGCAGGACTACGAAGCGGGTATTGAAAGCTCATTCCTGGTCCCCCAGGAAAACAAAGGCGGAACAACAAAACGTCGCCGGGGTGAACATTCCACTAAGCCAAAGTGTGAGAATCCAGCCTGGTTCCGTCCCGACAACTATAAGGCGCTGGGCGGACAGTTGGGCCACGCTTACAATCGTCTCGTTAAAAAAGACCCGGTTACTGGTCAGAACACACTCAGAATGCACATGTCGTTGCATCCATTTTATGTACTGAAACGTCAGAGTGTCGGTCGCAAATATAAATTCCGACCGGAGAAACAGCGGCTGCTTGACGCAATATGGGTTGTACTTGTGAGTTTTTGT…	AAACCCGCAA	AAAGCAGCAA	AAACCCGCAA
IncI2	IncI2	pChi7122-3	FR851304	GTGATTAGCAAACGTCACTGGTCTGAACTATCACCGGAAGAGCAGGTCCGTTTCTGGCAGGACTACGAAGCGGGTATTGAAAGCTCATTCCTGGTCCCCCAGGAAAACAAAGGCGGAACAACAAAACGTCGCCGGGGTGAACATTCCACTAAGCCAAAGTGTGAGAATCCAGCCTGGTTCCGTCCCGACAACTATAAGGCGCTGGGCGGACAGTTGGGCCACGCTTACAATCGTCTCGTTAAAAAAGACCCGGTTACTGGTCAGAACACACTCAGAATGCACATGTCGTTGCATCCATTTTATGTACTGAAACGTCAGAGTGTCGGTCGCAAATATAAATTCCGACCGGAGAAACAGCGGCTGCTTGACGCAATATGGGTTGTACTTGTGAGTTTTTGT…	AAACCCGCAA	AAAGCAGCAA	AAACCCGCAA
IncI2	IncI2	pHNSHP45	KP347127	GTGATTAGCAAACGTCACTGGTCTGAACTATCACCGGAAGAGCAGGTCCGTTTCTGGCAGGACTACGAAGCGGGTATTGAAAGCTCATTCCTGGTCCCCCAGGAAAACAAAGGCGGAACAACAAAACGTCGCCGGGGTGAACATTCCACTAAGCCAAAGTGTGAGAATCCAGCCTGGTTCCGTCCCGACAACTATAAGGCGCTGGGCGGACAGTTGGGCCACGCTTACAATCGTCTCGTTAAAAAAGACCCGGTTACTGGTCAGAACACACTCAGAATGCACATGTCGTTGCATCCATTTTATGTACTGAAACGTCAGAGTGTCGGTCGCAAATATAAATTCCGACCGGAGAAACAGCGGCTGCTTGACGCAATATGGGTTGTACTTGTGAGTTTTTGT…	AAACCCGCAA	AAAGCAGCAA	AAACCCGCAA
IncI2	IncI2	pBK15692	KC845573	GTGATTAGCAAACGTCACTGGTCTGAACTATCACCGGAAGAGCAGGTCCGTTTCTGGCAGGACTACGAAGCGGGTATTGAAAGCTCATTCCTGGTCCTCCAGGAAAACAAAGGCGGAACAACAAAACGTCGCCGGGGTGAACATTCCACTAAGCCAAAGTGTGAGAATCCAGCCTGGTTCCGTCCCGACAACTATAAGGCGCTGGGCGGACAGTTGGGCCACGCTTACAATCGTCTCGTTAAAAAAGACCCGGTCACTGGTCAGAACACACTCAGAATGCACATGTCGTTGCATCCATTTTATGTACTGAAACGTCAGAGTGTCGGTCGCAAATATAAATTCCGACCGGAGAAACAGCGGCTGCTTGACGCAATATGGGTTGTACTTGTGAGTTTTTGT…	AAACCCGCAA	AAAGCAGCAA	AAACCCGCAA
IncI2 reference	IncI2 reference	R721	AP002527	GTGATTAGCAAACGTCACTGGTCTGAACTATCACCGGAAGAGCAGATCCGTTTCTGGCAGGACTACGAAGCGGGAATTGAAAGCTCATTCCTGGTCCCCCAGGAAAACAAAGGCGGAACAACAAAACGTCGCCGGGGTGAACATTCCACTAAGCCAAAGTGTGAGAATCCAGCCTGGTTCCGTCCCGACAGCTATAAGGCGCTGGGCGGACAGTTGGGCCACGCTTACAATCGTCTCGTTAAAAAAGACCCGGTCACTGGTCAGTACACACTCAGAATGCATATGTCGTTGCATCCATTTTATGTACTGAAACGTCAGAGTGTCGGTCGCAAATATAAATTCCGACCGGAGAAACAGCGGCTGCTTGACGCAATATGGGTTGTACTTGTGAGTTTTTGT…	AAACCCGCAA	AAAGCAGCAA	AAACCCGCAA
IncI2	IncI2	pOM97-mcr	KY693674	GTGATTAGCAAACGTCACTGGTCTGAACTATCACCGGAAGAGCAGGTCCGTTTCTGGCAGGACTACGAAGCGGGAATTGAAAGCTCATTCCTGGTCCCCCAGGAAAACAAAGGCGGAACAACAAAACGTCGCCGGGGTGAACATTCCACTAAGCCAAAGTGTGAGAATCCAGCCTGGTTCCGTCCCGACAGCTATAAGGCGCTGGGCGGACAGTTGGGCCACGCTTACAATCGTCTCGTTAAAAAAGACCCGGTAACTGGTCAGTACACACTCAGAATGCACATGTCGTTGCATCCATTTTATGTGCTGAAACGTCAGAGTGTCGGTCGCAAATATAAGTTCCGACCGGAAAAACAGCGGCTGCTCGACGCAATATGGGTTGTACTTGTGAGTTTTTGT…	AAACCCGCAA	AAAGCAGCAA	AAACCCGCAA
IncI2	IncI2	p1081-CTXM	KJ460501	GTGATTAGCAAACGTCACTGGTCTGAACTATCACCGGAAGAGCAGATCCGTTTCTGGCAGGACTACGAAGCGGGCATTGAAAGCTCATTCCTGGTCCCCCAGGAAAACAAAGGCGGAACAACAAAACGTCGCCGGGGTGAACATTCCACTAAGCCAAAGTGTGAGAATCCAGCCTGGTTCCGTCCCGACAGCTATAAGGCGCTGGGCGGACAGTTGGGCCACGCTTACAATCGTCTCGTTAAAAAAGACCCGGTAACTGGTCAGTACACACTCAGAATGCACATGTCGTTGCATCCATTTTATGTACTGAAACGTCAGAGTGTCGGTCGCAAATATAAATTCCGACCGGAGAAACAGCGGCTGCTTGACGCAATATGGGTTGTACTTGTGAGTTTTTGT…	AAACCCGCAA	AAAGCAGCAA	AAACCCGCAA
IncI2	IncI2	pHN1122-1	JN797501	GTGATTAGCAAACGTCACTGGTCTGAACTATCACCGGAAGAGCAGATCCGTTTCTGGCAGGACTACGAAGCGGGCATTGAAAGCTCATTCCTGGTCCCCCAGGAAAACAAAGGCGGAACAACAAAACGTCGCCGGGGTGAACATTCCACTAAGCCAAAGTGTGAGAATCCAGCCTGGTTCCGTCCCGACAGCTATAAGGCGCTGGGCGGACAGTTGGGCCACGCTTACAATCGTCTCGTTAAAAAAGACCCGGTAACTGGTCAGTACACACTCAGAATGCACATGTCGTTGCATCCATTTTATGTACTGAAACGTCAGAGTGTCGGTCGCAAATATAAATTCCGACCGGAGAAACAGCGGCTGCTTGACGCAATATGGGTTGTACTTGTGAGTTTTTGT…	AAACCCGCAA	AAAGCAGCAA	AAACCCGCAA
IncI2	IncI2	pSH146-65	JN983044	GTGATTAGCAAACGTCACTGGTCTGAACTATCACCGGAAGAGCAGGTCCGTTTCTGGCAGGACTACGAAGCGGGCATTGAAAGCTCATTCCTGGTCCCCCAGGAAAACAAAGGCGGAACAACAAAACGTCGCCGGGGTGAACATTCCACTAAGCCAAAGTGTGAGAATCCAGCCTGGTTCCGTCCCGACAGCTATAAGGCGCTGGGCGGACAGTTGGGCCACGCTTACAATCGTCTCGTTAAAAAAGACCCGGTAACTGGTCAGTACACACTCAGAATGCACATGTCGTTGCATCCATTTTATGTACTGAAACGTCAGAGTGTCGGTCGCAAATATAAATTCCGACCGGAGAAACAGCGGCTGCTTGACGCAATATGGGTTGTACTTGTGAGTTTTTGT…	AAACCCGCAA	AAAGCAGCAA	AAACCCGCAA
IncI1/B/O	IncI1	pKHSB1	HF572032	GTGGCAGGTCTGAAGAATACTCCATATAACGCAGTACACTGGAGTCAGTTAGCACCCGAAGAGCAGATCCGTTTCTGGGAAGACTATGAAGCGGGAAGGGCGACCACTTTCCTGGTTGAACCGGAAAGGAAGCTCACAAATCGCCGTCGTGGTGAGCACTCCACTAAACCCAAATGCGAAAATCCGTCCTGGTATCGTCCTGAGCGCTATAAAGCGCTGAAAGGGCAGCTCGGGCACGCCTATAACCGTCTGGTGAAAAAGGACCCTGTAACCGGCGAGCAGAGCCTGCGCATGCGCATGTCGCGGCATCCTTTTTATGTACAGAAACGGACGTTCGTCGGTCGCAAATACGCTTTCCGGCCGGAAAAACAACGTCTCCTCGATGCCATCTGGCCGGTT…	AATCCGCAAAC	AAGCCGCAAAC	AAACAGCAAAC
IncI1/B/O	IncI1	pEC545_1	CP018975	GTGGCAGGTCTGAAGAATACTCCATATAACGCAGTACACTGGAGTCAGTTAGCACCCGAAGAGCAGATCCGTTTCTGGGAAGACTATGAAGCGGGAAGGGCGACCACTTTCCTGGTTGAACCGGAAAGGAAGCTCACAAATCGCCGTCGTGGTGAGCACTCCACTAAACCCAAATGCGAAAATCCGTCCTGGTATCGTCCTGAGCGCTATAAAGCGCTGAAAGGGCAGCTCGGGCACGCCTATAACCGTCTGGTGAAAAAGGACCCTGTAACCGGCGAGCAGAGCCTGCGCATGCGCATGTCGCGGCATCCTTTTTATGTACAGAAACGGACGTTCGTCGGTCGCAAATACGCTTTCCGGCCGGAAAAACAACGTCTCCTCGATGCCATCTGGCCGGTT…	AATCCGCAAAC	AAGCCGCAAAC	AAACAGCAAAC
IncI1/B/O	IncI1	pEK204	EU935740	GTGGCAGGTCTGAAGAATACTCCATATAACGCAGTACACTGGAGTCAGTTAGCACCCGAAGAGCAGATCCGTTTCTGGGAAGACTATGAAGCGGGAAGGGCGACCACTTTCCTGGTTGAACCGGAAAGGAAGCTCACAAATCGCCGTCGTGGTGAGCACTCCACTAAACCCAAATGCGAAAATCCGTCCTGGTATCGTCCTGAGCGCTATAAAGCGCTGAAAGGGCAGCTCGGGCACGCCTATAACCGTCTGGTGAAAAAGGACCCTGTAACCGGCGAGCAGAGCCTGCGCATGCGCATGTCGCGGCATCCTTTTTATGTACAGAAACGGACGTTCGTCGGTCGCAAATACGCTTTCCGGCCGGAAAAACAACGTCTCCTCGATGCCATCTGGCCGGTT…	AATCCGCAAAC	AAGCCGCAAAC	AAACAGCAAAC
IncI1/B/O	IncI1	pHNRD174	KX246268	GTGGCAGGTCTGAAGAATACTCCATATAACGCAGTACACTGGAGTCAGTTAGCACCCGAAGAGCAGATCCGTTTCTGGGAAGACTATGAAGCGGGAAGGGCGACCACTTTCCTGGTTGAACCGGAAAGGAAGCTCACAAATCGCCGTCGTGGTGAGCACTCCACTAAACCCAAATGCGAAAATCCGTCCTGGTATCGTCCTGAGCGCTATAAAGCGCTGAAAGGGCAGCTCGGGCACGCCTATAACCGTCTGGTGAAAAAGGACCCTGTAACCGGCGAGCAGAGCCTGCGCATGCGCATGTCGCGGCATCCTTTTTATGTACAGAAACGGACGTTCGTCGGTCGCAAATACGCTTTCCGGCCGGAAAAACAACGTCTCCTCGATGCCATCTGGCCGGTT…	AATCCGCAAAC	AAGCCGCAAAC	AAACAGCAAAC
IncI1/B/O	IncI1	p628-CTXM	KP987217	GTGGCAGGTCTGAAGAATACTCCATATAACGCAGTACACTGGAGTCAGTTAGCACCCGAAGAGCAGATCCGTTTCTGGGAAGACTATGAAGCGGGAAGGGCGACCACTTTCCTGGTTGAACCGGAAAGGAAGCTCACAAATCGCCGTCGTGGTGAGCACTCCACTAAACCCAAATGCGAAAATCCGTCCTGGTATCGTCCTGAGCGCTATAAAGCGCTGAAAGGGCAGCTCGGGCACGCCTATAACCGTCTGGTGAAAAAGGACCCTGTAACCGGCGAGCAGAGCCTGCGCATGCGCATGTCGCGGCATCCTTTTTATGTACAGAAACGGACGTTCGTCGGTCGCAAATACGCTTTCCGGCCGGAAAAACAACGTCTCCTCGATGCCATCTGGCCGGTT…	AATCCGCAAAC	AAGCCGCAAAC	AAACAGCAAAC
IncI1/B/O	IncB/O	pJIE139	EU418926	GTGGCAGGTCTGAAGAATACTCCATATAACGCAGTACACTGGAGTCAGTTAGCACCCGAAGAGCAGATCCGTTTCTGGGAAGACTATGAAGCGGGAAGGGCGACCACTTTCCTGGTTGAACCGGAAAGGAAGCGCACGAAGCGCCGTCGCGGTGAGCACTCCACCAAACCCAAATGCGAAAATCCGTCCTGGTATCGTCCTGAGCGCTATAAAGCGCTGAAAGGGCAGCTTGGGCACGCCTATAACCGTCTGGTGAAAAAGGACCCGGTGACCGGCGAGCAGAGCCTGCGCATGCGCATGTCGCGGCATCCTTTTTATGTACAGAAACGGACGTTCGTCGGTCGCAAATACGCTTTCCGGCCGGAAAAACAACGTCTCCTCGATGCCATCTGGCCGGTT…	AATCCGCAAAC	AAGCTGCAAAC	AAACAGCAAAC
IncI1/B/O	IncB/O	pSF-468-2	CP012627	GTGGCAGGTCTGAAGAATACTCCATATAACGCAGTACACTGGAGTCAGTTAGCACCCGAAGAGCAGATCCGTTTCTGGGAAGACTATGAAGCGGGAAGGGCGACCACTTTCCTGGTTGAACCGGAAAGGAAGCGCACGAAGCGCCGTCGCGGTGAGCACTCCACCAAACCCAAATGCGAAAATCCGTCCTGGTATCGTCCTGAGCGCTATAAAGCGCTGAAAGGGCAGCTTGGGCACGCCTATAACCGTCTGGTGAAAAAGGACCCGGTGACCGGCGAGCAGAGCCTGCGCATGCGCATGTCGCGGCATCCTTTTTATGTACAGAAACGGACGTTCGTCGGTCGCAAATACGCTTTCCGGCCGGAAAAACAACGTCTCCTCGATGCCATCTGGCCGGTT…	AATCCGCAAAC	AAGCTGCAAAC	AAACAGCAAAC
IncI1/B/O	IncI1	pNF1358	DQ017661	GTGGCAGGTCTGAAGAATACTCCATATAACGCAGTACACTGGAGTCAGTTAGCACCCGAAGAGCAGATCCGTTTCTGGGAAGACTATGAAGCGGGAAGGGCGACCACTTTCCTGGTTGAACCGGAAAGGAAGCGCACGAAGCGTCGTCGCGGTGAGCACTCCACCAAACCCAAATGCGAAAATCCGTCCTGGTATCGTCCTGAGCGCTATAAAGCGCTGAAAGGGCAGCTCGGGCACGCCTATAACCGTCTGGTGAAAAAGGACCCGGTGACCGGCGAGCAGAGCCTGCGCATGCGCATGTCGCGGCATCCTTTTTATGTACAGAAACGGACGTTCGTCGGTCGCAAATACGCTTTCCGGCCGGAAAAACAACGTCTCCTCGATGCCATCTGGCCGGTT…	AATCCGCAAAC	AAGCTGCAAAC	AAACAGCAAAC
IncI1/B/O reference	IncI1 reference	R64	AP005147	GTGGCAGGTCTGAAGAATACTCCATATAACGCAGTACACTGGAGTCAGTTAGCACCCGAAGAGCAGATCCGTTTCTGGGAAGACTATGAAGCGGGAAGGGCGACCACTTTCCTGGTTGAACCGGAAAGGAAGCGCACGAAGCGTCGTCGCGGTGAGCACTCCACCAAACCCAAATGCGAAAATCCGTCCTGGTATCGTCCTGAGCGCTATAAAGCGCTGAAAGGGCAGCTCGGGCACGCCTATAACCGTCTGGTGAAAAAGGACCCGGTGACCGGCGAGCAGAGCCTGCGCATGCGCATGTCGCGGCATCCTTTTTATGTACAGAAACGGACGTTCGTCGGTCGCAAATACGCTTTCCGGCCGGAAAAACAACGTCTCCTCGATGCCATCTGGCCGGTT…	AATCCGCAAAC	AAGCTGCAAAC	AAACAGCAAAC
IncI1/B/O	IncB/O	pO26-Vir	FJ386569	GTGGCAGGTCTGAAGAATACTTCATATAACGCAGTACACTGGAGTCAGTTAGCACCCGAAGAGCAGATCCGTTTCTGGGAAGACTATGAAGCGGGAAGGGCGACCACTTTCCTGGTTGAACCGGAAAGGAAGCGCACGAAGCGCCGTCGCGGTGAGCACTCCACCAAACCCAAATGCGAAAATCCGTCCTGGTATCGTCCTGAGCGCTATAAAGCGCTGAAAGGGCAGCTCGGGCACGCCTATAACCGTCTGGTGAAAAAGGACCCGGTGACCGGCGAGCAGAGCCTGCGCATGCGCATGTCGCGGCATCCTTTTTATGTACAGAAACGGACGTTCGTCGGTCGCAAATACGCTTTCCGGCCGGAAAAACAACGTCTCCTCGATGCCATCTGGCCGGTT…	AATCCGCAAAC	AAGCTGCAAAC	AAACAGCAAAC
IncI1/B/O	IncB/O	TP113	Unavailable	GTGGCAGGTCTGAAGAATACTTCATATAACGCAGTACACTGGAGTCAGTTAGCACCCGAAGAGCAGATCCGTTTCTGGGAAGACTATGAAGCGGGAAGGGCGACCACTTTCCTGGTTGAACCGGAAAGGAAGCGCACGAAGCGCCGTCGCGGTGAGCACTCCACCAAACCCAAATGCGAAAATCCGTCCTGGTATCGTCCTGAGCGCTATAAAGCGCTGAAAGGGCAGCTCGGGCACGCCTATAACCGTCTGGTGAAAAAGGACCCGGTGACCGGCGAGCAGAGCCTGCGCATGCGCATGTCGCGGCATCCTTTTTATGTACAGAAACGGACGTTCGTCGGTCGCAAATACGCTTTCCGGCCGGAAAAACAACGTCTCCTCGATGCCATCTGGCCGGTT…	AATCCGCAAAC	AAGCTGCAAAC	AAACAGCAAAC
IncI1/B/O	IncB/O	pEC3I	KU932021	GTGGCAGGTCTGAAGAATACTTCATATAACGCAGTACACTGGAGTCAGTTAGCACCCGAAGAGCAGATCCGTTTCTGGGAAGACTATGAAGCGGGAAGGGCGACCACTTTCCTGGTTGAACCGGAAAGGAAGCGCACGAAGCGCCGTCGCGGTGAGCACTCCACCAAACCCAAATGCGAAAATCCGTCCTGGTATCGTCCTGAGCGCTATAAAGCGCTGAAAGGGCAGCTCGGGCACGCCTATAACCGTCTGGTGAAAAAGGACCCGGTGACCGGCGAGCAGAGCCTGCGCATGCGCATGTCGCGGCATCCTTTTTATGTACAGAAACGGACGTTCGTCGGTCGCAAATACGCTTTCCGGCCGGAAAAACAACGTCTCCTCGATGCCATCTGGCCGGTT…	AATCCGCAAAC	AAGCTGCAAAC	AAACAGCAAAC
IncI1/B/O	IncB/O	pHUSEC41-1	HE603110	GTGGCAGGTCTGAAGAATACTTCATATAACGCAGTACACTGGAGTCAGTTAGCACCCGAAGAGCAGATCCGTTTCTGGGAAGACTATGAAGCGGGAAGGGCGACCACTTTCCTGGTTGAACCGGAAAGGAAGCGCACGAAGCGCCGTCGCGGTGAGCACTCCACCAAACCCAAATGCGAAAATCCGTCCTGGTATCGTCCTGAGCGCTATAAAGCGCTGAAAGGGCAGCTCGGGCACGCCTATAACCGTCTGGTGAAAAAGGACCCGGTGACCGGCGAGCAGAGCCTGCGCATGCGCATGTCGCGGCATCCTTTTTATGTACAGAAACGGACGTTCGTCGGTCGCAAATACGCTTTCCGGCCGGAAAAACAACGTCTCCTCGATGCCATCTGGCCGGTT…	AATCCGCAAAC	AAGCTGCAAAC	AAACAGCAAAC
IncI1/B/O	IncB/O reference	pR3521	GU256641	GTGGCAGGTCTGAAGAATACTTCATATAACGCAGTACACTGGAGTCAGTTAGCACCCGAAGAGCAGATCCGTTTCTGGGAAGACTATGAAGCGGGAAGGGCGACCACTTTCCTGGTTGAACCGGAAAGGAAGCGCACGAAGCGCCGTCGCGGTGAGCACTCCACCAAACCCAAATGCGAAAATCCGTCCTGGTATCGTCCTGAGCGCTATAAAGCGCTGAAAGGGCAGCTCGGGCACGCCTATAACCGTCTGGTGAAAAAGGACCCGGTGACCGGCGAGCAGAGCCTGCGCATGCGCATGTCGCGGCATCCTTTTTATGTACAGAAACGGACGTTCGTCGGTCGCAAATACGCTTTCCGGCCGGAAAAACAACGTCTCCTCGATGCCATCTGGCCGGTT…	AATCCGCAAAC	AAGCTGCAAAC	AAACAGCAAAC
IncIγ/K1	IncIγ	pSL476_91	CP001118	GTGGCAGGTCTGAAGAATACTCCATATAACGCAGTACACTGGAGTCAGTTAGCACCCGAAGAGCAGATCCGTTTCTGGGAAGACTATGAAGCGGGAAGGGCGACCACTTTCCTGGTTGAACCGGAAAGGAAGCGCACGAAGCGTCGTCGTGGTGAGCACTCCACCAAACCCAAATGCGAAAATCCGTCCTGGTATCGTCCTGAGCGCTATAAGGCGCTGAGCGGGCAGCTCGGGCACGCCTACAACCGTCTGGTGAAAAAGGACCCGGTGACCGGCGAGCAGAGCCTGCGCATGCACATGTCTCTGCATCCTTTTTACGTGCAGAAACGAACGTATGCCGGTCGCAAATATGCTTTCCGTCCGGAAAAACAACGCCTCCTCGATGCCGTCTGGCCGGTT…	AATCCGCAAAC	AAGCTGCAAAC	AAACAGCAAAC
IncIγ/K1	IncIγ	pIFM3804	KF787110	GTGGCAGGTCTGAAGAATACTCCATATAACGCAGTACACTGGAGTCAGTTAGCACCCGAAGAGCAGATCCGTTTCTGGGAAGACTATGAAGCGGGAAGGGCGACCACTTTCCTGGTTGAACCGGAAAGGAAGCGCACGAAGCGTCGTCGTGGTGAGCACTCCACCAAACCCAAATGCGAAAATCCGTCCTGGTATCGTCCTGAGCGCTATAAGGCGCTGAGCGGGCAGCTCGGGCACGCCTACAACCGTCTGGTGAAAAAGGACCCGGTGACCGGCGAGCAGAGCCTGCGCATGCACATGTCTCTGCATCCTTTTTACGTGCAGAAACGAACGTATGCCGGTCGCAAATATGCTTTCCGTCCGGAAAAACAACGCCTCCTCGATGCCGTCTGGCCGGTT…	AATCCGCAAAC	AAGCTGCAAAC	AAACAGCAAAC
IncIγ/K1	IncIγ	pH2291-112	KJ484629	GTGGCAGGTCTGAAGAATACTCCATATAACGCAGTACACTGGAGTCAGTTAGCACCCGAAGAGCAGATCCGTTTCTGGGAAGACTATGAAGCGGGAAGGGCGACCACTTTCCTGGTTGAACCGGAAAGGAAGCGCACGAAGCGTCGTCGTGGTGAGCACTCCACCAAACCCAAATGCGAAAATCCGTCCTGGTATCGTCCTGAGCGCTATAAGGCGCTGAGCGGGCAGCTCGGGCACGCCTACAACCGTCTGGTGAAAAAGGACCCGGTGACCGGCGAGCAGAGCCTGCGCATGCACATGTCTCTGCATCCTTTTTACGTGCAGAAACGAACGTATGCCGGTCGCAAATATGCTTTCCGTCCGGAAAAACAACGCCTCCTCGATGCCGTCTGGCCGGTT…	AATCCGCAAAC	AAGCTGCAAAC	AAACAGCAAAC
IncIγ/K1	IncIγ	p14E509-CTXM	MG764547	GTGGCAGGTCTGAAGAATACTCCATATAACGCAGTACACTGGAGTCAGTTAGCACCCGAAGAGCAGATCCGTTTCTGGGAAGACTATGAAGCGGGAAGGGCGACCACTTTCCTGGTTGAACCGGAAAGGAAGCGCACGAAGCGTCGTCGTGGTGAGCACTCCACCAAACCCAAATGCGAAAATCCGTCCTGGTATCGTCCTGAGCGCTATAAGGCGCTGAGCGGGCAGCTCGGGCACGCCTACAACCGTCTGGTGAAAAAGGACCCGGTGACCGGCGAGCAGAGCCTGCGCATGCACATGTCTCTGCATCCTTTTTACGTGCAGAAACGAACGTATGCCGGTCGCAAATATGCTTTCCGTCCGGAAAAACAACGCCTCCTCGATGCCGTCTGGCCGGTT…	AATCCGCAAAC	AAGCTGCAAAC	AAACAGCAAAC
IncIγ/K1	IncIγ	pCVM29188_101	CP001121	GTGGCAGGTCTGAAGAATACTCCATATAACGCAGTACACTGGAGTCAGTTAGCACCCGAAGAGCAGATCCGTTTCTGGGAAGACTATGAAGCGGGAAGGGCGACCACTTTCCTGGTTGAACCGGAAAGGAAGCGCACGAAGCGTCGTCGTGGTGAGCACTCCACCAAACCCAAATGCGAAAATCCGTCCTGGTATCGTCCTGAGCGCTATAAGGCGCTGAGCGGGCAGCTCGGGCACGCCTACAACCGTCTGGTGAAAAAGGACCCGGTGACCGGCGAGCAGAGCCTGCGCATGCACATGTCTCTGCATCCTTTTTACGTGCAGAAACGAACGTATGCCGGTCGCAAATATGCTTTCCGTCCGGAAAAACAACGCCTCCTCGATGCCGTCTGGCCGGTT…	AATCCGCAAAC	AAGCTGCAAAC	AAACAGCAAAC
IncIγ/K1	IncIγ	pC-6	KT186369	GTGGCAGGTCTGAAGAATACTCCATATAACGCAGTACACTGGAGTCAGTTAGCACCCGAAGAGCAGATCCGTTTCTGGGAAGACTATGAAGCGGGAAGGGCGACCACTTTCCTGGTTGAACCGGAAAGGAAGCGCACGAAGCGTCGTCGTGGTGAGCACTCCACCAAACCCAAATGCGAAAATCCGTCCTGGTATCGTCCTGAGCGCTATAAGGCGCTGAGCGGGCAGCTCGGGCACGCCTACAACCGTCTGGTGAAAAAGGACCCGGTGACCGGCGAGCAGAGCCTGCGCATGCACATGTCTCTGCATCCTTTTTACGTGCAGAAACGAACGTATGTCGGTCGCAAATATGCTTTCCGTCCGGAAAAACAACGCCTCCTCGATGCCGTCTGGCCGGTT…	AATCCGCAAAC	AAGCTGCAAAC	AAACAGCAAAC
IncIγ/K1	IncIγ	pR7AC	KF434766	GTGGCAGGTCTGAAGAATACTCCATATAACGCAGTACACTGGAGTCAGTTAGCACCCGAAGAGCAGATCCGTTTCTGGGAAGACTATGAAGCGGGAAGGGCGACCACTTTCCTGGTTGAACCGGAAAGGAAGCGCACGAAGCGTCGTCGTGGTGAGCACTCCACCAAACCCAAATGCGAAAATCCGTCCTGGTATCGTCCTGAGCGCTATAAGGCGCTGAGCGGGCAGCTCGGGCACGCCTACAACCGTCTGGTGAAAAAGGACCCGGTGACCGGCGAGCAGAGCCTGCGCATGCACATGTCTCTGCATCCTTTTTACGTGCAGAAACGAACGTATGTCGGTCGCAAATATGCTTTCCGTCCGGAAAAACAACGCCTCCTCGATGCCGTCTGGCCGGTT…	AATCCGCAAAC	AAGCTGCAAAC	AAACAGCAAAC
IncIγ/K1	IncIγ	pSD107	JX566770	GTGGCAGGTCTGAAGAATACTCCATATAACGCAGTACACTGGAGTCAGTTAGCACCCGAAGAGCAGATCCGTTTCTGGGAAGACTATGAAGCGGGAAGGGCGACCACTTTCCTGGTTGAACCGGAAAGGAAGCGCACGAAGCGTCGTCGTGGTGAGCACTCCACCAAACCCAAATGCGAAAATCCGTCCTGGTATCGTCCTGAGCGCTATAAGGCGCTGAGCGGGCAGCTCGGGCACGCCTACAACCGTCTGGTGAAAAAGGACCCGGTGACCGGCGAGCAGAGCCTGCGCATGCACATGTCTCTGCATCCTTTTTACGTGCAGAAACGAACGTATGTCGGTCGCAAATATGCTTTCCGTCCGGAAAAACAACGCCTCCTCGATGCCGTCTGGCCGGTT…	AATCCGCAAAC	AAGCTGCAAAC	AAACAGCAAAC
IncIγ/K1	IncIγ	pS51_1	CP015996	GTGGCAGGTCTGAAGAATACTCCATATAACGCAGTACACTGGAGTCAGTTAGCACCCGAAGAGCAGATCCGTTTCTGGGAAGACTATGAAGCGGGAAGGGCGACCACTTTCCTGGTTGAACCGGAAAGGAAGCGCACGAAGCGTCGTCGTGGTGAGCACTCCACCAAACCCAAATGCGAAAATCCGTCCTGGTATCGTCCTGAGCGCTATAAGGCGCTGAGCGGGCAGCTCGGGCACGCCTACAACCGTCTGGTGAAAAAGGACCCGGTGACCGGCGAGCAGAGCCTGCGCATGCACATGTCTCTGCATCCTTTTTACGTGCAGAAACGAACGTATGTCGGTCGCAAATATGCTTTCCGTCCGGAAAAACAACGCCTCCTCGATGCCGTCTGGCCGGTT…	AATCCGCAAAC	AAGCTGCAAAC	AAACAGCAAAC
IncIγ/K1	IncIγ	pC23-89	KJ484639	GTGGCAGGTCTGAAGAATACTCCATATAACGCAGTACACTGGAGTCAGTTAGCACCCGAAGAGCAGATCCGTTTCTGGGAAGACTATGAAGCGGGAAGGGCGACCACTTTCCTGGTTGAACCGGAAAGGAAGCGCACGAAGCGCCGTCGCGGTGAACACTCCACCAAACCCAAATGCGAAAATCCGTCCTGGTATCGTCCTGCGCGCTATAAGGCGCTGAGCGGGCAGCTCGGGCACGCCTACAACCGTCTGGTGAAAAAGGACCCGGTGACCGGCGAGCAGAGCCTGCGCATGCACATGTCTCTGCATCCTTTTTACGTGCAGAAACGAACGTATGCCGGTCGCAAATATGCTTTCCGTCCGGAAAAACAACGCCTCCTCGATGCCATCTGGCCGGTT…	AATCCGCAAAC	AAGCTGCAAAC	AAACAGCAAAC
IncIγ/K1	IncIγ	pEC15I_2	KU932030	GTGGCAGGTCTGAAGAATACTCCATATAACGCAGTACACTGGAGTCAGTTAGCACCCGAAGAGCAGATCCGTTTCTGGGAAGACTATGAAGCGGGAAGGGCGACCACTTTCCTGGTTGAACCGGAAAGGAAGCGCACGAAGCGCCGTCGCGGTGAACACTCCACCAAACCCAAATGCGAAAATCCGTCCTGGTATCGTCCTGCGCGCTATAAGGCGCTGAGCGGGCAGCTCGGGCACGCCTACAACCGTCTGGTGAAAAAGGACCCGGTGACCGGCGAGCAGAGCCTGCGCATGCACATGTCTCTGCATCCTTTTTACGTGCAGAAACGAACGTATGCCGGTCGCAAATATGCTTTCCGTCCGGAAAAACAACGCCTCCTCGATGCCATCTGGCCGGTT…	AATCCGCAAAC	AAGCTGCAAAC	AAACAGCAAAC
IncIγ/K1	IncIγ	p11011-CTXM	MF344575	GTGGCAGGTCTGAAGAATACTCCATATAACGCAGTACACTGGAGTCAGTTAGCACCCGAAGAGCAGATCCGTTTCTGGGAAGACTATGAAGCGGGAAGGGCGACCACTTTCCTGGTTGAACCGGAAAGGAAGCGCACGAAGCGCCGTCGCGGTGAGCACTCCACCAAACCCAAATGCGAAAATCCGTCCTGGTATCGTCCTGAGCGCTATAAGGCGCTGAGCGGGCAGCTCGGGCACGCCTACAACCGTCTGGTGAAAAAGGACCCGGTGACCGGCGAGCAGAGCCTGCGCATGCACATGTCTCTGCATCCTTTTTACGTGCAGAAACGAACGTATGCCGGTCGCAAATATGCTTTCCGTCCGGAAAAACAACGCCTCCTCGATGCCATCTGGCCGGTT…	AATCCGCAAAC	AAGCTGCAAAC	AAACAGCAAAC
IncIγ/K1	IncIγ	pC271	LN735561	GTGGCAGGTCTGAAGAATACTCCATATAACGCAGTACACTGGAGTCAGTTAGCACCCGAAGAGCAGATCCGTTTCTGGGAAGACTATGAAGCGGGAAGGGCGACCACTTTCCTGGTTGAACCGGAAAGGAAGCGCACGAAGCGCCGTCGCGGTGAGCACTCCACCAAACCCAAATGCGAAAATCCGTCCTGGTATCGTCCTGAGCGCTATAAGGCGCTGAGCGGGCAGCTCGGGCACGCCTACAACCGTCTGGTGAAAAAGGACCCGGTGACCGGCGAGCAGAGCCTGCGCATGCACATGTCTCTGCATCCTTTTTACGTGCAGAAACGAACGTATGCCGGTCGCAAATATGCTTTCCGTCCGGAAAAACAACGCCTCCTCGATGCCATCTGGCCGGTT…	AATCCGCAAAC	AAGCTGCAAAC	AAACAGCAAAC
IncIγ/K1	IncIγ	pFORC11.2	CP010831	GTGGCAGGTCTGAAGAATACTCCATATAACGCAGTACACTGGAGTCAGTTAGCACCCGAAGAGCAGATCCGTTTCTGGGAAGACTATGAAGCGGGAAGGGCGACCACTTTCCTGGTTGAACCGGAAAGGAAGCGCACGAAGCGCCGTCGCGGTGAGCACTCCACCAAACCCAAATGCGAAAATCCGTCCTGGTATCGTCCTGAGCGCTATAAGGCGCTGAGCGGGCAGCTCGGGCACGCCTACAACCGTCTGGTGAAAAAGGACCCGGTGACCGGCGAGCAGAGCCTGCGCATGCACATGTCTCTGCATCCTTTTTACGTGCAGAAACGAACGTATGCCGGTCGCAAATATGCTTTCCGTCCGGAAAAACAACGCCTCCTCGATGCCATCTGGCCGGTT…	AATCCGCAAAC	AAGCTGCAAAC	AAACAGCAAAC
IncIγ/K1	IncIγ	p205880-NR2	MF344577	GTGGCAGGTCTGAAGAATACTCCATATAACGCAGTACACTGGAGTCAGTTAGCACCGGAAGAGCAGATCCGTTTCTGGGAAGACTATGAAGCGGGAAGGGCGACCACTTTCCTGGTTGAACCGGAAAGGAAGCGCACGAAGCGTCGTCGCGGTGAGCACTCCACCAAACCCAAATGCGAAAATCCGTCCTGGTATCGTCCTGAGCGCTATAAGGCGCTGAGCGGGCAGCTCGGGCACGCCTACAACCGTCTGGTGAAAAAGGACCCGGTGACCGGCGAGCAGAGCCTGCGCATGCACATGTCTCTGCATCCTTTTTACGTGCAGAAACGAACGTATGCCGGTCGCAAATATGCTTTCCGTCCGGAAAAACAACGCCTCCTCGATGCCATCTGGCCGGTT…	AATCCGCAAAC	AAGCTGCAAAC	AAACAGCAAAC
IncIγ/K1	IncIγ	pESBL-EA11	CP003290	GTGGCAGGTCTGAAGAATACTCCATATAACGCAGTACACTGGAGTCAGTTAGCACCCGAAGAGCAGATCCGTTTCTGGGAAGACTATGAAGCGGGAAGGGCGACCACTTTCCTGGTTGAACCGGAAAGGAAGCGCACGAAGCGTCGTCGCGGTGAGCACTCCACCAAACCCAAATGCGAAAATCCGTCCTGGTATCGTCCTGAGCGCTATAAGGCGCTGAGCGGGCAGCTCGGGCACGCCTACAACCGTCTGGTGAAAAAGGACCCGGTGACCGGCGAGCAGAGCCTGCGCATGCACATGTCTCTGCATCCTTTTTACGTGCAGAAACGAACGTATGCCGGTCGCAAATATGCTTTCCGTCCGGAAAAACAACGCCTCCTCGATGCCATCTGGCCGGTT…	AATCCGCAAAC	AAGCCGCAAAC	AAACAGCAAAC
IncIγ/K1	IncIγ	pEC_Bactec	GU371927	GTGGCAGGTCTGAAGAATACTCCATATAACGCAGTACACTGGAGTCAGTTAGCACCCGAAGAGCAGATCCGTTTCTGGGAAGACTATGAAGCGGGAAGGGCGACCACTTTCCTGGTTGAACCGGAAAGGAAGCGCACGAAGCGTCGTCGCGGTGAGCACTCCACCAAACCCAAATGCGAAAATCCGTCCTGGTATCGTCCTGAGCGCTATAAGGCGCTGAGCGGGCAGCTCGGGCACGCCTACAACCGTCTGGTGAAAAAGGACCCGGTGACCGGCGAGCAGAGCCTGCGCATGCACATGTCTCTGCATCCTTTTTACGTGCAGAAACGAACGTATGCCGGTCGCAAATATGCTTTCCGTCCGGAAAAACAACGCCTCCTCGATGCCATCTGGCCGGTT…	AATCCGCAAAC	AAGCCGCAAAC	AAACAGCAAAC
IncIγ/K1	IncIγ	pB15	KM409652	GTGGCAGGTCTGAAGAATACTCCATATAACGCAGTACACTGGTGTCAGTTAGCACCCGAAGAGCAGATCCGTTTCTGGGAAGACTATGAAGCGGGAAGGGCGACCACTTTCCTGGTTGAACCGGAAAGGAAGCGCACGAAGCGTCGTCGTGGTGAGCACTCCACCAAACCCAAATGCGAAAATCCGTCCTGGTATCGTCCTGAGCGCTATAAGGCGCTGAGCGGGCAGCTCGGGCACGCCTACAACCGTCTGGTGAAAAAGGACCCGGTGACCGGCGAGCAGAGCCTGCGCATGCACATGTCTCTGCATCCTTTTTACGTGCAGAAACGAACGTATGCCGGTCGCAAATATGCTTTCCGTCCGGAAAAACAACGCCTCCTCGATGCCGTCTGGCCGGTT…	AATCCGCAAAC	AAGCTGCAAAC	AAACAGCAAAC
IncIγ/K1	IncIγ reference	R621a	AP011954	GTGGCAGGTCTGAAGAATACTCCATATAACGCAGTACACTGGAGTCAGTTAGCACCCGAAGAGCAGATCCGTTTCTGGGAAGACTATGAAGCGGGAAGGGCGACCACTTTCCTGGTTGAACCGGAAAGGAAGCGCACGAAGCGCCGTCGCGGTGAGCACTCCACCAAACCCAAATGCGAAAATCCGTCCTGGTATCGTCCTGAGCTCTATAAGGCGCTGAGCGGGCAGCTCGGGCACGCCTACAACCGTCTGGTGAAAAAGGACCCAGTGACCGGCGAGCAGAGCCTGCGCATGCGCATGTCTCTGCATCCTTTTTACGTGCAGAAACGAACGTATGCCGGTCGCAAATATGCTTTCCGTCCGGAAAAACAACGCCTCCTCGATGCCATCTGGCCGGTT…	AATCCGCAAAC	AAGCTGCAAAC	AAACAGCAAAC
IncIγ/K1	IncK1	pKPC-LKEc	KC788405	GTGGCAGGTCTGAAGAATACTCCATATAACGCAGTACACTGGAGTCAGTTAGCACCCGAAGAGCAGATCCGTTTCTGGGAAGACTATGAAGCGGGAAGGGCGACCACTTTCCTGGTTGAACCGGAAAGGAAGCGCACGAAGCGCCGTCGCGGTGAGCACTCCACCAAACCCAAATGCGAAAATCCGTCCTGGTATCGTCCTGAGCTCTATAAGGCGCTGAGCGGGCAGCTCGGGCACGCCTACAACCGTCTGGTGAAAAAGGACCCAGTGACCGGCGAGCAGAGCCTGCGCATGCACATGTCTCTGCATCCTTTTTACGTGCAGAAACGAACGTATGCCGGTCGCAAATATGCTTTCCGTCCGGAAAAACAACGCCTCCTCGATGCCATCTGGCCGGTT…	AATCCGCAAAC	AAGCTGCAAAC	AAACAGCAAAC
IncIγ/K1	IncK1	p69-3818	KT754167	GTGGCAGGTCTGAAGAATACTTCATATAACGCAGTACACTGGAGTCAGTTAGCACCCGAAGAGCAGATCCGTTTCTGGGAAGACTATGAAGCGGGAAGGGCGACCACTTTCCTGGTTGAACCGGAAAGGAAGCGCACGAAGCGCCGTCGCGGTGAGCACTCCACCAAACCCAAATGCGAAAATCCGTCCTGGTATCGTCCGGAGCGCTATAAGGCGCTGAGCGGGCAGCTCGGGCACGCCTACAACCGTCTGGTGAAAAAGGACCCGGTGACCGGCGAGCAGAGCCTGCGCATGCACATGTCTCTGCATCCTTTTTACGTGCAGAAACGAACGTATGCTGGTCGCAAATATGCTTTCCGTCCGGAAAAACAACGCCTCCTCGATACCATCTGGCCGGTT…	AATCCGCAAAC	AAGCTGCAAAC	AAACAGCAAAC
IncIγ/K1	IncK1	p92-9000	KT754166	GTGGCAGGTCTGAAGAATACTTCATATAACGCAGTACACTGGAGTCAGTTAGCACCCGAAGAGCAGATCCGTTTCTGGGAAGACTATGAAGCGGGAAGGGCGACCACTTTCCTGGTTGAACCGGAAAGGAAGCGCACGAAGCGCCGTCGCGGTGAGCACTCCACCAAACCCAAATGCGAAAATCCGTCCTGGTATCGTCCGGAGCGCTATAAGGCGCTGAGCGGGCAGCTCGGGCACGCCTACAACCGTCTGGTGAAAAAGGACCCGGTGACCGGCGAGCAGAGCCTGCGCATGCACATGTCTCTGCATCCTTTTTACGTGCAGAAACGAACGTATGCTGGTCGCAAATATGCTTTCCGTCCGGAAAAACAACGCCTCCTCGATACCATCTGGCCGGTT…	AATCCGCAAAC	AAGCTGCAAAC	AAACAGCAAAC
IncIγ/K1	IncK1	R387	Unavailable	GTGGCAGGTCTGAAGAATACTTCATATAACGCAGTACACTGGAGTCAGTTAGCACCCGAAGAGCAGATCCGTTTCTGGGAAGACTATGAAGCGGGAAGGGCGACCACTTTCCTGGTTGAACCGGAAAGGAAGCGCACGAAGCGCCGTCGCGGTGAGCACTCCACCAAACCCAAATGCGAAAATCCGTCCTGGTATCGTCCGGAGCGCTATAAGGCGCTGAGCGGGCAGCTCGGGCACGCCTACAACCGTCTGGTGAAAAAGGACCCGGTGACCGGCGAGCAGAGCCTGCGCATGCACATGTCTCTGCATCCTTTTTACGTGCAGAAACGAACGTATGCTGGTCGCAAATATGCTTTCCGTCCGGAAAAACAACGCCTCCTCGATACCATCTGGCCGGTT…	AATCCGCAAAC	AAACTGCAAAC	AAACAGCGAAC
IncIγ/K1 reference	IncK1 reference	pCT	FN868832	GTGGCAGGTCTGAAGAATACTTCATATAACGCAGTACACTGGAGTCAGTTAGCACCCGAAGAGCAGATCCGTTTCTGGGAAGACTATGAAGCGGGAAGGGCGACCACTTTCCTGGTTGAACCGGAAAGGAAGCGCACGAAGCGCCGTCGCGGTGAGCACTCCACCAAACCCAAATGCGAAAATCCGTCCTGGTATCGTCCGGAGCGCTATAAGGCGCTGAGCGGGCAGCTCGGGCACGCCTACAACCGTCTGGTGAAAAAGGACCCGGTGACCGGCGAGCAGAGCCTGCGCATGCACATGTCTCTGCATCCTTTTTACGTGCAGAAACGAACGTATGCTGGTCGCAAATATGCTTTCCGTCCGGAAAAACAACGCCTCCTCGATACCATCTGGCCGGTT…	AATCCGCAAAC	AAGCTGCAAAC	AAACAGCAAAC
IncIγ/K1	IncK1	pSERB1	AY686591	GTGGCAGGTCTGAAGAATACTTCATATAACGCAGTACACTGGAGTCAGTTAGCACCCGAAGAGCAGATCCGTTTCTGGGAAGACTATGAAGCGGGAAGGGCGACCACTTTCCTGGTTGAACCGGAAAGGAAGCGCACGAAGCGCCGTCGCGGTGAGCACTCCACCAAACCCAAATGCGAAAATCCGTCCTGGTATCGTCCGGAGCGCTATAAGGCGCTGAGCGGGCAGCTCGGGCACGCCTACAACCGTCTGGTGAAAAAGGACCCGGTGACCGGCGAGCAGAGCCTGCGCATGCACATGTCTCTGCATCCTTTTTACGTGCAGAAACGAACGTATGCTGGTCGCAAATATGCTTTCCGTCCGGAAAAACAACGCCTCCTCGATACCATCTGGCCGGTT…	AATCCGCAAAC	AAACTGCAAAC	AAACAGCGAAC
IncIγ/K1	IncIγ	pRK1	CP002968	GTGGCAGGTCTGAAGAATACTCCATATAACGCAGTACACTGGAGTCAGTTAGCACCCGAAGAGCAGATCCGTTTCTGGGAAGACTATGAAGCGGGAAGGGCGACCACTTTCCTGGTTGAACCGGAAAGGAAGCGCACGAAGCGCCGTCGCGGTGAGCACTCCACCAAACCCAAATGCGAAAATCCGTCCTGGTATCGTCCTGAGCGCTATAAGGCGCTGAGCGGGCAGCTCGGGCACGCCTACAACCGTCTGGTGAAAAAGGACCCGGTGACCGGCGAGCAGAGCCTGCGCATGCACATGTCTCTGCATCCTTTTTACGTGCAGAAACGAACGTATGCCGGTCGCAAATATGCTTTCCGTCCGGAAAAACAACGCCTCCTCGATGCCATCTGGCCGGTT…	AATCCGCAAAC	AAGCTGCAAAC	AAACAGCAAAC
IncIγ/K1	IncK1	p61806-CTXM	MF344576	GTGGCAGGTCTGAAGAATACTCCATATAACGCAGTACACTGGAGTCAGTTAGCACCCGAAGAGCAGATCCGTTTCTGGGAAGACTATGAAGCGGGAAGGGCGACCACTTTCCTGGTTGAACCGGAAAGGAAGCGCACGAAGCGTCGTCGCGGTGAGCACTCCACCAAACCCAAATGCGAAAATCCGTCCTGGTATCGTCCTGAGCGCTATAAGGCGCTGAGCGGGCAGCTCGGGCACGCCTACAACCGTCTGGTGAAAAAGGACCCGGTGACCGGCGAGCAGAGCCTGCGCATGCACATGTCTCTGCATCCTTTTTACGTGCAGAAACGAATGTATGCCGGTCGCAAATATGCTTTCCGTCCGGAAAAACAACGCCTCCTCGATGCCATCTGGCCGGTT…	AATCCGCAAAC	AAGCTGCAAAC	AAACAGCAAAC
IncIγ/K1	IncK1	pV404	LM651376	GTGGCAGGTCTGAAGAATACTCCATATAACGCAGTACACTGGAGTCAGTTAGCACCCGAAGAGCAGATCCGTTTCTGGGAAGACTATGAAGCGGGAAGGGCGACCACTTTCCTGGTTGAACCGGAAAGGAAGCGCACGAAGCGTCGTCGCGGTGAGCACTCCACCAAACCCAAATGCGAAAATCCGTCCTGGTATCGTCCTGAGCGCTATAAGGCGCTGAGCGGGCAGCTCGGGCACGCCTACAACCGTCTGGTGAAAAAGGACCCGGTGACCGGCGAGCAGAGCCTGCGCATGCACATGTCTCTGCATCCTTTTTACGTGCAGAAACGAATGTATGCCGGTCGCAAATATGCTTTCCGTCCGGAAAAACAACGCCTCCTCGATGCCATCTGGCCGGTT…	AATCCGCAAAC	AAGCTGCAAAC	AAACAGCAAAC
IncIγ/K1	IncK1	pFORC31.3	CP013193	GTGGCAGGTCTGAAGAATACTCCATATAACGCAGTACACTGGAGTCAGTTAGCACACGAAGAGCAGATCCGTTTCTGGGAAGACTATGAAACGGGAAGGGCGACCTCTTTTCTGGTTGAACCGGAAAGGAAGCTCACAAATCGCCGTCGTGGTGAACACTCCACTAAACCCAAATGCGAAAATCCGTCCTGGTATCGTCCTGAGCGCTATAAGGCGCTGAGCGGGCAGCTCGGGCACGCCTACAACCGTCTGGTGAAAAAGGACCCGGTGACCGGCGAGCAGAGCCTGCGCATGCACATGTCTCTGCATCCTTTTTACGTGCAGAAACGAACGTATGCCGGTCGCAAATATGCTTTCCGTCCGGAAAAACAACGCCTCCTCGATGCCATCTGGCCGGTT…	AATCCGCAAAC	AAGCTGCAAAC	AAACAGCAAAC
IncK2/Z	IncZ	pO111-CRL-115	KC340959	GTGGCGGCCCTGAACCAGACCTCATTTACTGAAAGCACATACCGTCAGGTAAAGAACCCGAATCCGGTGTTCACACCCCGTGAAGATGCCGGAACGCTGAAGTTCTGCGAAAAACTGATGGAAAAGGCGGTGGGCTTCACCTCCCGTTTTGATTTTGCCGCGCATGTGGCGTATGCCCGTTCGCGCGGCCTGCGCCGGCGTATGCCGCCGGTGCTGCGCCGCCGGGCGATTGATGCGCTGCTGCAGGGGCTGTGTTTCCACTATGATCCGCTGGCCAACCGCGTCCAGTGCTCCATCACCACGCTGGCCATTGAGTGCGGACTGGCGACGGAGTCTGAGGCCGGGAAACTCTCCATCACCCGTGCCACCCGTGCCCTGAAGTTCCTGTCTGAGCTGGGG…	TTTCTTTTAAAC	TTTCCTTTAAAC
IncK2/Z reference	IncZ reference	pO26-CRL-125	KC340960	GTGGCGGCCCTGAACCAGACCTCATTTACTGAAAGCACATACCGTCAGGTAAAGAACCCGAATCCGGTGTTCACACCCCGTGAAGATGCCGGAACGCTGAAGTTCTGCGAAAAACTGATGGAAAAGGCGGTGGGCTTCACCTCCCGTTTTGATTTTGCCGCGCATGTGGCGTATGCCCGTTCGCGCGGCCTGCGCCGGCGTATGCCGCCGGTGCTGCGCCGCCGGGCGATTGATGCGCTGCTGCAGGGGCTGTGTTTCCACTATGATCCGCTGGCCAACCGCGTCCAGTGCTCCATCACCACGCTGGCCATTGAGTGCGGACTGGCGACGGAGTCTGAGGCCGGGAAACTCTCCATCACCCGTGCCACCCGTGCCCTGAAGTTCCTGTCTGAGCTGGGG…	TTTCTTTTAAAC	TTTCCTTTAAAC
IncK2/Z	IncZ	pH2332-107	KJ484627	GTGGCGGCCCTGAACCAGACCTCATTTACTGAAAGCACATACCGTCAGGTAAAGAACCCGAATCCGGTGTTCACACCCCGTGAAGATGCCGGAACGCTGAAGTTCTGCGAAAAACTGATGGAAAAGGCGGTGGGCTTCACCTCCCGTTTTGATTTTGCCGCGCATGTGGCGTATGCCCGTTCGCGCGGCCTGCGCCGGCGTATGCCGCCGGTGCTGCGCCGCCGGGCGATTGATGCGCTGCTGCAGGGGCTGTGTTTCCACTATGATCCGCTGGCCAACCGCGTCCAGTGCTCCATCACCACGCTGGCCATTGAGTGCGGACTGGCGACGGAGTCTGAGGCCGGGAAACTCTCCATCACCCGTGCCACCCGTGCCCTGAAGTTCCTGTCTGAGCTGGGG…	TTTCTTTTAAAC	TTTCCTTTAAAC
IncK2/Z	IncZ	pEI545	M93064	GTGGCGGCCCTGAACCAGACCTCATTTACTGAAAGCACATACCGTCAGGTAAAGAACCCGAATCCGGTGTTCACACCCCGTGAAGATGCCGGAACGCTGAAGTTCTGCGAAAAACTGATGGAAAAGGCGGTGGGCTTCACCTCCCGTTTTGATTTTGCCGCGCATGTGGCGTATGCCCGTTCGCGCGGCCTGCGCCGGCGTATGCCGCCGGTGCTGCGCCGCCGGGCGATTGATGCGCTGCTGCAGGGGCTGTGTTTCCACTATGATCCGCTGGCCAACCGCGTCCAGTGCTCCATCACCACGCTGGCCATTGAGTGCGGACTGGCGACGGAGTCTGAGGCCGGGAAACTCTCCATCACCCGTGCCACCCGTGCCCTGAAGTTCCTGTCTGAGCTGGGG…	TTTCTTTTAAAC	TTTCCTTTAAAC
IncK2/Z	IncZ	pCP013024	CP013024	GTGGCGGCCCTGAACCAGACCTCATTTACTGAAAGCACATACCGTCAGGTAAAGAACCCGAATCCGGTGTTCACACCCCGTGAAGATGCCGGAACGCTGAAGTTCTGCGAAAAACTGATGGAAAAGGCGGTGGGCTTCACCTCCCGTTTTGATTTTGCCGCGCATGTGGCGTATGCCCGTTCGCGCGGCCTGCGCCGGCGTATGCCGCCGGTGCTGCGCCGCCGGGCGATTGATGCGCTGCTGCAGGGGCTGTGTTTCCACTATGATCCGCTGGCCAACCGCGTCCAGTGCTCCATCACCACGCTGGCCATTGAGTGCGGACTGGCGACGGAGTCTGAGGCCGGGAAACTCTCCATCACCCGTGCCACCCGTGCCCTGAAGTTCCTGTCTGAGCTGGGG…	TTTCTTTTAAAC	TTTCCTTTAAAC
IncK2/Z	IncZ	pL2-87	KJ484640	GTGGCGGCCCTGAACCAGACCTCATTTACTGAAAGCACATACCGTCAGGTAAAGAACCCGAATCCGGTCTTCACACCCCGTGAAGATGCCGGGACGCTGAAGTTCTGCGAAAAACTGATGGAAAAGGCGGTGGGCTTCACCTCCCGTTTTGATTTTGCCGCGCATGTGGCGTATGCCCGTTCGCGCGGCCTGCGCCGGCGTATGCCGCCGGTGCTGCGCCGCCGGGCGATTGATGCGCTGCTGCAGGGGCTGTGTTTCCACTACGATCCGCTGGCCAACCGCGTCCAGTGCTCCATCACCACGCTGGCCATTGAGTGCGGACTGGCGACGGAGTCTGAGGCCGGGAAACTCTCCATCACCCGTGCCACCCGTGCCCTGAAGTTCCTGTCTGAGCTGGGG…	TTTCTTTTAAAC	TTTCCTTTAAAC
IncK2/Z	IncK2	pTMSA970	KR905388	GTGGCGGCCCTGAACCAGACCTCATTTACTGAAAGCACATACCGTCAGGTAAAGAACCCGAATCCGGTATTCACACCCCGTGAAGGTGCCGGGACGCTGAAGTTCTGCGAAAAACTGATGGAAAAGGCCGTGGGCTTCACCTCCCGTTTTGATTTTGCCGCGCATGTGGCGTATGCCCGTTCGCGCGGCCTGCGCCGGCGTATGCCGCCGGTGCTGCGCCGCCGGGCGATTGATGCGCTGCTGCAGGGGCTGTGTTTCCACTATGATCCGCTGGCCAACCGCGTGCAGTGCTCCATCACCACGCTGGCCATTGAGTGCGGACTGGCGACGGAGTCTGAGGCCGGGAAACTCTCCATCACCCGTGCCACCCGTGCCCTGAAGTTCCTGTCTGAGCTGGGG…	TTTCTTTTAAAC	TTTCCTTTAAAC
IncK2/Z	IncK2	pTMSA992	KR905387	GTGGCGGCCCTGAACCAGACCTCATTTACTGAAAGCACATACCGTCAGGTAAAGAACCCGAATCCGGTATTCACACCCCGTGAAGGTGCCGGGACGCTGAAGTTCTGCGAAAAACTGATGGAAAAGGCCGTGGGCTTCACCTCCCGTTTTGATTTTGCCGCGCATGTGGCGTATGCCCGTTCGCGCGGCCTGCGCCGGCGTATGCCGCCGGTGCTGCGCCGCCGGGCGATTGATGCGCTGCTGCAGGGGCTGTGTTTCCACTATGATCCGCTGGCCAACCGCGTGCAGTGCTCCATCACCACGCTGGCCATTGAGTGCGGACTGGCGACGGAGTCTGAGGCCGGGAAACTCTCCATCACCCGTGCCACCCGTGCCCTGAAGTTCCTGTCTGAGCTGGGG…	TTTCTTTTAAAC	TTTCCTTTAAAC
IncK2/Z	IncK2	pTMSA1088	KR905386	GTGGCGGCCCTGAACCAGACCTCATTTACTGAAAGCACATACCGTCAGGTAAAGAACCCGAATCCGGTATTCACACCCCGTGAAGGTGCCGGGACGCTGAAGTTCTGCGAAAAACTGATGGAAAAGGCCGTGGGCTTCACCTCCCGTTTTGATTTTGCCGCGCATGTGGCGTATGCCCGTTCGCGCGGCCTGCGCCGGCGTATGCCGCCGGTGCTGCGCCGCCGGGCGATTGATGCGCTGCTGCAGGGGCTGTGTTTCCACTATGATCCGCTGGCCAACCGCGTGCAGTGCTCCATCACCACGCTGGCCATTGAGTGCGGACTGGCGACGGAGTCTGAGGCCGGGAAACTCTCCATCACCCGTGCCACCCGTGCCCTGAAGTTCCTGTCTGAGCTGGGG…	TTTCTTTTAAAC	TTTCCTTTAAAC
IncK2/Z	IncK2	pDV10	KR905390	GTGGCGGCCCTGAACCAGACCTCATTTACTGAAAGCACATACCGTCAGGTAAAGAACCCGAATCCGGTATTCACACCCCGTGAAGGTGCCGGGACGCTGAAGTTCTGCGAAAAACTGATGGAAAAGGCCGTGGGCTTCACCTCCCGTTTTGATTTTGCCGCGCATGTGGCGTATGCCCGTTCGCGCGGCCTGCGCCGGCGTATGCCGCCGGTGCTGCGCCGCCGGGCGATTGATGCGCTGCTGCAGGGGCTGTGTTTCCACTATGATCCGCTGGCCAACCGCGTGCAGTGCTCCATCACCACGCTGGCCATTGAGTGCGGACTGGCGACGGAGTCTGAGGCCGGGAAACTCTCCATCACCCGTGCCACCCGTGCCCTGAAGTTCCTGTCTGAGCTGGGG…	TTTCTTTTAAAC	TTTCCTTTAAAC
IncK2/Z	IncK2	pDV45	KR905384	GTGGCGGCCCTGAACCAGACCTCATTTACTGAAAGCACATACCGTCAGGTAAAGAACCCGAATCCGGTATTCACACCCCGTGAAGGTGCCGGGACGCTGAAGTTCTGCGAAAAACTGATGGAAAAGGCCGTGGGCTTCACCTCCCGTTTTGATTTTGCCGCGCATGTGGCGTATGCCCGTTCGCGCGGCCTGCGCCGGCGTATGCCGCCGGTGCTGCGCCGCCGGGCGATTGATGCGCTGCTGCAGGGGCTGTGTTTCCACTATGATCCGCTGGCCAACCGCGTGCAGTGCTCCATCACCACGCTGGCCATTGAGTGCGGACTGGCGACGGAGTCTGAGGCCGGGAAACTCTCCATCACCCGTGCCACCCGTGCCCTGAAGTTCCTGTCTGAGCTGGGG…	TTTCTTTTAAAC	TTTCCTTTAAAC
IncK2/Z	IncK2	p4809.66	KR905389	GTGGCGGCCCTGAACCAGACCTCATTTACTGAAAGCACATACCGTCAGGTAAAGAACCCGAATCCGGTATTCACACCCCGTGAAGGTGCCGGGACGCTGAAGTTCTGCGAAAAACTGATGGAAAAGGCCGTGGGCTTCACCTCCCGTTTTGATTTTGCCGCGCATGTGGCGTATGCCCGTTCGCGCGGCCTGCGCCGGCGTATGCCGCCGGTGCTGCGCCGCCGGGCGATTGATGCGCTGCTGCAGGGGCTGTGTTTCCACTATGATCCGCTGGCCAACCGCGTGCAGTGCTCCATCACCACGCTGGCCATTGAGTGCGGACTGGCGACGGAGTCTGAGGCCGGGAAACTCTCCATCACCCGTGCCACCCGTGCCCTGAAGTTCCTGTCTGAGCTGGGG…	TTTCTTTTAAAC	TTTCCTTTAAAC
IncK2/Z	IncK2	pNVI1292	KU312044	GTGGCGGCCCTGAACCAGACCTCATTTACTGAAAGCACATACCGTCAGGTAAAGAACCCGAATCCGGTATTCACACCCCGTGAAGGTGCCGGGACGCTGAAGTTCTGCGAAAAACTGATGGAAAAGGCCGTGGGCTTCACCTCCCGTTTTGATTTTGCCGCGCATGTGGCGTATGCCCGTTCGCGCGGCCTGCGCCGGCGTATGCCGCCGGTGCTGCGCCGCCGGGCGATTGATGCGCTGCTGCAGGGGCTGTGTTTCCACTATGATCCGCTGGCCAACCGCGTGCAGTGCTCCATCACCACGCTGGCCATTGAGTGCGGACTGGCGACGGAGTCTGAGGCCGGGAAACTCTCCATCACCCGTGCCACCCGTGCCCTGAAGTTCCTGTCTGAGCTGGGG…	TTTCTTTTAAAC	TTTCCTTTAAAC
IncK2/Z	IncK2 reference	p5312.29	KR905385	GTGGCGGCCCTGAACCAGACCTCATTTACTGAAAGCACATACCGTCAGGTAAAGAACCCGAATCCGGTATTCACACCCCGTGAAGGTGCCGGGACGCTGAAGTTCTGCGAAAAACTGATGGAAAAGGCCGTGGGCTTCACCTCCCGTTTTGATTTTGCCGCGCATGTGGCGTATGCCCGTTCGCGCGGCCTGCGCCGGCGTATGCCGCCGGTGCTGCGCCGCCGGGCGATTGATGCGCTGCTGCAGGGGCTGTGTTTCCACTATGATCCGCTGGCCAACCGCGTGCAGTGCTCCATCACCACGCTGGCCATTGAGTGCGGACTGGCGACGGAGTCTGAGGCCGGGAAACTCTCCATCACCCGTGCCACCCGTGCCCTGAAGTTCCTGTCTGAGCTGGGG…	TTTCTTTTAAAC	TTTCCTTTAAAC
