# Supplementary material for: Replicon-Based Typing of IncI-Complex Plasmids, and Comparative Genomics Analysis of IncIγ/K1 Plasmids
Source: Front Microbiol. 2019 Jan 29;10:48. doi: 10.3389/fmicb.2019.00048 (PMC6361801; doi:10.3389/fmicb.2019.00048)
Supplement: Supplementary file 5 [file Table_2.XLS]

## Sheet: Sheet1
Pairwise comparison of plamid backbone sequences using BLASTN
Table S2|Pairwise comparison of plamid backbone sequences using BLASTN
(coverage+identity)	pMRY16-002_4	pChi7122-3	pHNSHP45	pBK15692	R721	pOM97-mcr	p1081-CTXM	pHN1122-1	pSH146-65	pKHSB1	pEC545_1	pEK204	pHNRD174	p628-CTXM	pJIE139	pSF-468-2	pNF1358	R64	pO26-Vir	TP113	pEC3I	pHUSEC41-1	pR3521	pSL476_91	pIFM3804	pH2291-112	p14E509-CTXM	pCVM29188_101	pC-6	pR7AC	pSD107	pS51_1	pC23-89	pEC15I_2	p11011-CTXM	pC271	pFORC11.2	p205880-NR2	pESBL-EA11	pEC_Bactec	pB15	R621a	pKPC-LKEc	p69-3818	p92-9000	R387	pCT	pSERB1	pRK1
pMRY16-002_4		（100%+100%）	（100%+100%）	（100%+99%）	（100%+98%）	（100%+98%）	（100%+98%）	（100%+98%）	（100%+98%）	（96%+70%）	（96%+70%）	（96%+70%）	（96%+70%）	（96%+70%）	（96%+70%）	（96%+70%）	（96%+70%）	（96%+70%）	（96%+70%）	（96%+70%）	（96%+70%）	（96%+70%）	（96%+70%）	（96%+70%）	（96%+70%）	（96%+70%）	（96%+70%）	（96%+70%）	（96%+70%）	（96%+70%）	（96%+70%）	（96%+70%）	（96%+70%）	（96%+70%）	（96%+70%）	（96%+70%）	（96%+70%）	（96%+70%）	（96%+70%）	（96%+70%）	（96%+70%）	（96%+70%）	（96%+70%）	（96%+70%）	（96%+70%）	（96%+70%）	（96%+70%）	（96%+70%）	（96%+70%）
pChi7122-3	（100%+100%）		（100%+100%）	（100%+99%）	（100%+98%）	（100%+98%）	（100%+98%）	（100%+98%）	（100%+98%）	（96%+70%）	（96%+70%）	（96%+70%）	（96%+70%）	（96%+70%）	（96%+70%）	（96%+70%）	（96%+70%）	（96%+70%）	（96%+70%）	（96%+70%）	（96%+70%）	（96%+70%）	（96%+70%）	（96%+70%）	（96%+70%）	（96%+70%）	（96%+70%）	（96%+70%）	（96%+70%）	（96%+70%）	（96%+70%）	（96%+70%）	（96%+70%）	（96%+70%）	（96%+70%）	（96%+70%）	（96%+70%）	（96%+70%）	（96%+70%）	（96%+70%）	（96%+70%）	（96%+70%）	（96%+70%）	（96%+70%）	（96%+70%）	（96%+70%）	（96%+70%）	（96%+70%）	（96%+70%）
pHNSHP45	（100%+100%）	（100%+100%）		（100%+99%）	（100%+98%）	（100%+98%）	（100%+98%）	（100%+98%）	（100%+98%）	（96%+70%）	（96%+70%）	（96%+70%）	（96%+70%）	（96%+70%）	（96%+70%）	（96%+70%）	（96%+70%）	（96%+70%）	（96%+70%）	（96%+70%）	（96%+70%）	（96%+70%）	（96%+70%）	（96%+70%）	（96%+70%）	（96%+70%）	（96%+70%）	（96%+70%）	（96%+70%）	（96%+70%）	（96%+70%）	（96%+70%）	（96%+70%）	（96%+70%）	（96%+70%）	（96%+70%）	（96%+70%）	（96%+70%）	（96%+70%）	（96%+70%）	（96%+70%）	（96%+70%）	（96%+70%）	（96%+70%）	（96%+70%）	（96%+70%）	（96%+70%）	（96%+70%）	（96%+70%）
pBK15692	（100%+99%）	（100%+99%）	（100%+99%）		（100%+98%）	（100%+97%）	（100%+97%）	（100%+97%）	（100%+97%）	（96%+70%）	（96%+70%）	（96%+70%）	（96%+70%）	（96%+70%）	（96%+70%）	（96%+70%）	（96%+71%）	（96%+71%）	（96%+70%）	（96%+70%）	（96%+70%）	（96%+70%）	（96%+70%）	（96%+70%）	（96%+70%）	（96%+70%）	（96%+70%）	（96%+70%）	（96%+70%）	（96%+70%）	（96%+70%）	（96%+70%）	（96%+70%）	（96%+70%）	（96%+70%）	（96%+70%）	（96%+70%）	（96%+70%）	（96%+70%）	（96%+70%）	（96%+70%）	（96%+70%）	（96%+70%）	（96%+70%）	（96%+70%）	（96%+70%）	（96%+70%）	（96%+70%）	（96%+70%）
R721	（100%+98%）	（100%+98%）	（100%+98%）	（100%+97%）		（100%+98%）	（100%+99%）	（100%+99%）	（100%+99%）	（96%+71%）	（96%+71%）	（96%+71%）	（96%+70%）	（96%+70%）	（96%+71%）	（96%+71%）	（96%+71%）	（96%+71%）	（96%+71%）	（96%+71%）	（96%+71%）	（96%+71%）	（96%+71%）	（96%+71%）	（96%+71%）	（96%+71%）	（96%+71%）	（96%+71%）	（96%+71%）	（96%+71%）	（96%+71%）	（96%+71%）	（96%+71%）	（96%+71%）	（96%+71%）	（96%+71%）	（96%+71%）	（96%+71%）	（96%+71%）	（96%+71%）	（96%+71%）	（96%+70%）	（96%+71%）	（96%+71%）	（96%+71%）	（96%+71%）	（96%+71%）	（96%+71%）	（96%+71%）
pOM97-mcr	（100%+98%）	（100%+98%）	（100%+98%）	（100%+97%）	（100%+99%）		（100%+99%）	（100%+99%）	（100%+99%）	（96%+71%）	（96%+71%）	（96%+71%）	（96%+70%）	（96%+70%）	（96%+71%）	（96%+71%）	（96%+71%）	（96%+71%）	（96%+71%）	（96%+71%）	（96%+71%）	（96%+71%）	（96%+71%）	（96%+71%）	（96%+71%）	（96%+71%）	（96%+71%）	（96%+71%）	（96%+71%）	（96%+71%）	（96%+71%）	（96%+71%）	（96%+71%）	（96%+71%）	（96%+71%）	（96%+71%）	（96%+71%）	（96%+71%）	（96%+71%）	（96%+71%）	（96%+71%）	（96%+70%）	（96%+71%）	（96%+71%）	（96%+71%）	（96%+71%）	（96%+71%）	（96%+71%）	（96%+71%）
p1081-CTXM	（100%+98%）	（100%+98%）	（100%+98%）	（100%+97%）	（100%+99%）	（100%+99%）		（100%+100%）	（100%+99%）	（96%+70%）	（96%+70%）	（96%+70%）	（96%+70%）	（96%+70%）	（96%+71%）	（96%+71%）	（96%+71%）	（96%+71%）	（96%+71%）	（96%+71%）	（96%+71%）	（96%+71%）	（96%+71%）	（96%+71%）	（96%+71%）	（96%+71%）	（96%+71%）	（96%+71%）	（96%+71%）	（96%+71%）	（96%+71%）	（96%+71%）	（96%+71%）	（96%+71%）	（96%+71%）	（96%+71%）	（96%+71%）	（96%+71%）	（96%+71%）	（96%+71%）	（96%+71%）	（96%+70%）	（96%+70%）	（96%+70%）	（96%+70%）	（96%+70%）	（96%+70%）	（96%+70%）	（96%+70%）
pHN1122-1	（100%+98%）	（100%+98%）	（100%+98%）	（100%+97%）	（100%+99%）	（100%+99%）	（100%+100%）		（100%+99%）	（96%+70%）	（96%+70%）	（96%+70%）	（96%+70%）	（96%+70%）	（96%+71%）	（96%+71%）	（96%+71%）	（96%+71%）	（96%+71%）	（96%+71%）	（96%+71%）	（96%+71%）	（96%+71%）	（96%+71%）	（96%+71%）	（96%+71%）	（96%+71%）	（96%+71%）	（96%+71%）	（96%+71%）	（96%+71%）	（96%+71%）	（96%+71%）	（96%+71%）	（96%+71%）	（96%+71%）	（96%+71%）	（96%+71%）	（96%+71%）	（96%+71%）	（96%+71%）	（96%+70%）	（96%+70%）	（96%+70%）	（96%+70%）	（96%+70%）	（96%+70%）	（96%+70%）	（96%+70%）
pSH146-65	（100%+98%）	（100%+98%）	（100%+98%）	（100%+97%）	（100%+99%）	（100%+99%）	（100%+99%）	（100%+99%）		（96%+70%）	（96%+70%）	（96%+70%）	（96%+70%）	（96%+70%）	（96%+70%）	（96%+70%）	（96%+71%）	（96%+71%）	（96%+70%）	（96%+70%）	（96%+70%）	（96%+70%）	（96%+70%）	（96%+70%）	（96%+70%）	（96%+70%）	（96%+71%）	（96%+71%）	（96%+71%）	（96%+71%）	（96%+71%）	（96%+71%）	（96%+71%）	（96%+71%）	（96%+71%）	（96%+71%）	（96%+70%）	（96%+71%）	（96%+70%）	（96%+70%）	（96%+70%）	（96%+70%）	（96%+70%）	（96%+70%）	（96%+70%）	（96%+70%）	（96%+70%）	（96%+70%）	（96%+70%）
pKHSB1	（98%+70%）	（98%+70%）	（98%+70%）	（98%+70%）	（98%+71%）	（98%+71%）	（98%+70%）	（98%+70%）	（98%+70%）		（100%+100%）	（100%+100%）	（100%+99%）	（100%+99%）	（100%+99%）	（100%+99%）	（100%+99%）	（100%+99%）	（100%+99%）	（100%+99%）	（100%+99%）	（100%+99%）	（100%+99%）	（99%+92%）	（99%+92%）	（99%+92%）	（99%+92%）	（100%+92%）	（100%+93%）	（100%+93%）	（100%+93%）	（100%+93%）	（100%+92%）	（100%+92%）	（100%+92%）	（100%+92%）	（100%+93%）	（100%+93%）	（100%+93%）	（100%+93%）	（100%+92%）	（100%+92%）	（100%+92%）	（100%+92%）	（100%+92%）	（100%+92%）	（100%+92%）	（100%+92%）	（100%+93%）
pEC545_1	（98%+70%）	（98%+70%）	（98%+70%）	（98%+70%）	（98%+71%）	（98%+71%）	（98%+70%）	（98%+70%）	（98%+70%）	（100%+100%）		（100%+100%）	（100%+99%）	（100%+99%）	（100%+99%）	（100%+99%）	（100%+99%）	（100%+99%）	（100%+99%）	（100%+99%）	（100%+99%）	（100%+99%）	（100%+99%）	（99%+92%）	（99%+92%）	（99%+92%）	（99%+92%）	（100%+92%）	（100%+93%）	（100%+93%）	（100%+93%）	（100%+93%）	（100%+92%）	（100%+92%）	（100%+92%）	（100%+92%）	（100%+93%）	（100%+93%）	（100%+93%）	（100%+93%）	（100%+92%）	（100%+92%）	（100%+92%）	（100%+92%）	（100%+92%）	（100%+92%）	（100%+92%）	（100%+92%）	（100%+93%）
pEK204	（98%+70%）	（98%+70%）	（98%+70%）	（98%+70%）	（98%+71%）	（98%+71%）	（98%+70%）	（98%+70%）	（98%+70%）	（100%+100%）	（100%+100%）		（100%+99%）	（100%+99%）	（100%+99%）	（100%+99%）	（100%+99%）	（100%+99%）	（100%+99%）	（100%+99%）	（100%+99%）	（100%+99%）	（100%+99%）	（99%+92%）	（99%+92%）	（99%+92%）	（99%+92%）	（100%+92%）	（100%+93%）	（100%+93%）	（100%+93%）	（100%+93%）	（100%+92%）	（100%+92%）	（100%+92%）	（100%+92%）	（100%+93%）	（100%+93%）	（100%+93%）	（100%+93%）	（100%+92%）	（100%+92%）	（100%+92%）	（100%+92%）	（100%+92%）	（100%+92%）	（100%+92%）	（100%+92%）	（100%+93%）
pHNRD174	（98%+70%）	（98%+70%）	（98%+70%）	（98%+70%）	（98%+71%）	（98%+71%）	（98%+70%）	（98%+70%）	（98%+70%）	（100%+99%）	（100%+99%）	（100%+99%）		（100%+100%）	（100%+99%）	（100%+99%）	（100%+99%）	（100%+99%）	（100%+99%）	（100%+99%）	（100%+99%）	（100%+99%）	（100%+99%）	（99%+92%）	（99%+92%）	（99%+92%）	（99%+92%）	（100%+92%）	（100%+92%）	（100%+92%）	（100%+92%）	（100%+92%）	（100%+92%）	（100%+92%）	（100%+92%）	（100%+92%）	（100%+92%）	（100%+93%）	（100%+93%）	（100%+93%）	（100%+92%）	（100%+92%）	（100%+92%）	（100%+92%）	（100%+92%）	（100%+92%）	（100%+92%）	（100%+92%）	（100%+93%）
p628-CTXM	（98%+70%）	（98%+70%）	（98%+70%）	（98%+70%）	（98%+71%）	（98%+71%）	（98%+70%）	（98%+70%）	（98%+70%）	（100%+99%）	（100%+99%）	（100%+99%）	（100%+100%）		（100%+99%）	（100%+99%）	（100%+99%）	（100%+99%）	（100%+99%）	（100%+99%）	（100%+99%）	（100%+99%）	（100%+99%）	（99%+92%）	（99%+92%）	（99%+92%）	（99%+92%）	（100%+92%）	（100%+92%）	（100%+92%）	（100%+92%）	（100%+92%）	（100%+92%）	（100%+92%）	（100%+92%）	（100%+92%）	（100%+92%）	（100%+93%）	（100%+93%）	（100%+93%）	（100%+92%）	（100%+92%）	（100%+92%）	（100%+92%）	（100%+92%）	（100%+92%）	（100%+92%）	（100%+92%）	（100%+93%）
pJIE139	（98%+70%）	（98%+70%）	（98%+70%）	（98%+70%）	（98%+71%）	（98%+71%）	（98%+71%）	（98%+71%）	（98%+70%）	（100%+99%）	（100%+99%）	（100%+99%）	（100%+99%）	（100%+99%）		（100%+99%）	（100%+99%）	（100%+99%）	（100%+99%）	（100%+99%）	（100%+99%）	（100%+99%）	（100%+99%）	（99%+93%）	（99%+93%）	（99%+93%）	（99%+93%）	（100%+93%）	（100%+93%）	（100%+93%）	（100%+93%）	（100%+93%）	（100%+93%）	（100%+93%）	（100%+93%）	（100%+93%）	（100%+93%）	（100%+93%）	（100%+94%）	（100%+94%）	（100%+92%）	（100%+93%）	（100%+92%）	（100%+92%）	（100%+92%）	（100%+92%）	（100%+92%）	（100%+92%）	（100%+94%）
pSF-468-2	（98%+70%）	（98%+70%）	（98%+70%）	（98%+70%）	（98%+71%）	（98%+71%）	（98%+71%）	（98%+71%）	（98%+70%）	（100%+99%）	（100%+99%）	（100%+99%）	（100%+99%）	（100%+99%）	（100%+99%）		（100%+99%）	（100%+99%）	（100%+99%）	（100%+99%）	（100%+99%）	（100%+99%）	（100%+99%）	（99%+93%）	（99%+93%）	（99%+93%）	（99%+93%）	（100%+93%）	（100%+93%）	（100%+93%）	（100%+93%）	（100%+93%）	（100%+93%）	（100%+93%）	（100%+93%）	（100%+93%）	（100%+93%）	（100%+93%）	（100%+93%）	（100%+93%）	（100%+92%）	（100%+92%）	（100%+92%）	（100%+92%）	（100%+92%）	（100%+92%）	（100%+92%）	（100%+92%）	（100%+94%）
pNF1358	（98%+70%）	（98%+70%）	（98%+70%）	（98%+71%）	（98%+71%）	（98%+71%）	（98%+71%）	（98%+71%）	（98%+71%）	（100%+99%）	（100%+99%）	（100%+99%）	（100%+99%）	（100%+99%）	（100%+99%）	（100%+99%）		（100%+100%）	（100%+99%）	（100%+99%）	（100%+99%）	（100%+99%）	（100%+99%）	（99%+93%）	（99%+93%）	（99%+93%）	（99%+93%）	（100%+93%）	（100%+93%）	（100%+93%）	（100%+93%）	（100%+93%）	（100%+93%）	（100%+93%）	（100%+93%）	（100%+93%）	（100%+93%）	（100%+93%）	（100%+94%）	（100%+94%）	（100%+92%）	（100%+92%）	（100%+92%）	（100%+92%）	（100%+92%）	（100%+92%）	（100%+92%）	（100%+92%）	（100%+94%）
R64	（98%+70%）	（98%+70%）	（98%+70%）	（98%+71%）	（98%+71%）	（98%+71%）	（98%+71%）	（98%+71%）	（98%+71%）	（100%+99%）	（100%+99%）	（100%+99%）	（100%+99%）	（100%+99%）	（100%+99%）	（100%+99%）	（100%+100%）		（100%+99%）	（100%+99%）	（100%+99%）	（100%+99%）	（100%+99%）	（99%+93%）	（99%+93%）	（99%+93%）	（99%+93%）	（100%+93%）	（100%+93%）	（100%+93%）	（100%+93%）	（100%+93%）	（100%+93%）	（100%+93%）	（100%+93%）	（100%+93%）	（100%+93%）	（100%+93%）	（100%+94%）	（100%+94%）	（100%+92%）	（100%+92%）	（100%+92%）	（100%+92%）	（100%+92%）	（100%+92%）	（100%+92%）	（100%+92%）	（100%+94%）
pO26-Vir	（98%+70%）	（98%+70%）	（98%+70%）	（98%+70%）	（98%+71%）	（98%+71%）	（98%+71%）	（98%+71%）	（98%+70%）	（100%+99%）	（100%+99%）	（100%+99%）	（100%+99%）	（100%+99%）	（100%+99%）	（100%+99%）	（100%+99%）	（100%+99%）		（100%+100%）	（100%+99%）	（100%+99%）	（100%+99%）	（99%+93%）	（99%+93%）	（99%+93%）	（99%+93%）	（100%+93%）	（100%+93%）	（100%+93%）	（100%+93%）	（100%+93%）	（100%+93%）	（100%+93%）	（100%+93%）	（100%+93%）	（100%+93%）	（100%+93%）	（100%+94%）	（100%+94%）	（100%+92%）	（100%+93%）	（100%+92%）	（100%+92%）	（100%+92%）	（100%+92%）	（100%+92%）	（100%+92%）	（100%+94%）
TP113	（98%+70%）	（98%+70%）	（98%+70%）	（98%+70%）	（98%+71%）	（98%+71%）	（98%+71%）	（98%+71%）	（98%+70%）	（100%+99%）	（100%+99%）	（100%+99%）	（100%+99%）	（100%+99%）	（100%+99%）	（100%+99%）	（100%+99%）	（100%+99%）	（100%+100%）		（100%+99%）	（100%+99%）	（100%+99%）	（99%+93%）	（99%+93%）	（99%+93%）	（99%+93%）	（100%+93%）	（100%+93%）	（100%+93%）	（100%+93%）	（100%+93%）	（100%+93%）	（100%+93%）	（100%+93%）	（100%+93%）	（100%+93%）	（100%+93%）	（100%+94%）	（100%+94%）	（100%+92%）	（100%+93%）	（100%+92%）	（100%+92%）	（100%+92%）	（100%+92%）	（100%+92%）	（100%+92%）	（100%+94%）
pEC3I	（98%+70%）	（98%+70%）	（98%+70%）	（98%+70%）	（98%+71%）	（98%+71%）	（98%+71%）	（98%+71%）	（98%+70%）	（100%+99%）	（100%+99%）	（100%+99%）	（100%+99%）	（100%+99%）	（100%+99%）	（100%+99%）	（100%+99%）	（100%+99%）	（100%+99%）	（100%+99%）		（100%+100%）	（100%+100%）	（99%+93%）	（99%+93%）	（99%+93%）	（99%+93%）	（100%+93%）	（100%+93%）	（100%+93%）	（100%+93%）	（100%+93%）	（100%+93%）	（100%+93%）	（100%+93%）	（100%+93%）	（100%+93%）	（100%+93%）	（100%+93%）	（100%+93%）	（100%+92%）	（100%+92%）	（100%+92%）	（100%+92%）	（100%+92%）	（100%+92%）	（100%+92%）	（100%+92%）	（100%+94%）
pHUSEC41-1	（98%+70%）	（98%+70%）	（98%+70%）	（98%+70%）	（98%+71%）	（98%+71%）	（98%+71%）	（98%+71%）	（98%+70%）	（100%+99%）	（100%+99%）	（100%+99%）	（100%+99%）	（100%+99%）	（100%+99%）	（100%+99%）	（100%+99%）	（100%+99%）	（100%+99%）	（100%+99%）	（100%+100%）		（100%+100%）	（99%+93%）	（99%+93%）	（99%+93%）	（99%+93%）	（100%+93%）	（100%+93%）	（100%+93%）	（100%+93%）	（100%+93%）	（100%+93%）	（100%+93%）	（100%+93%）	（100%+93%）	（100%+93%）	（100%+93%）	（100%+93%）	（100%+93%）	（100%+92%）	（100%+92%）	（100%+92%）	（100%+92%）	（100%+92%）	（100%+92%）	（100%+92%）	（100%+92%）	（100%+94%）
pR3521	（98%+70%）	（98%+70%）	（98%+70%）	（98%+70%）	（98%+71%）	（98%+71%）	（98%+71%）	（98%+71%）	（98%+70%）	（100%+99%）	（100%+99%）	（100%+99%）	（100%+99%）	（100%+99%）	（100%+99%）	（100%+99%）	（100%+99%）	（100%+99%）	（100%+99%）	（100%+99%）	（100%+100%）	（100%+100%）		（99%+93%）	（99%+93%）	（99%+93%）	（99%+93%）	（100%+93%）	（100%+93%）	（100%+93%）	（100%+93%）	（100%+93%）	（100%+93%）	（100%+93%）	（100%+93%）	（100%+93%）	（100%+93%）	（100%+93%）	（100%+93%）	（100%+93%）	（100%+92%）	（100%+92%）	（100%+92%）	（100%+92%）	（100%+92%）	（100%+92%）	（100%+92%）	（100%+92%）	（100%+94%）
pSL476_91	（98%+70%）	（98%+70%）	（98%+70%）	（98%+70%）	（98%+71%）	（98%+71%）	（98%+71%）	（98%+71%）	（98%+70%）	（99%+92%）	（99%+92%）	（99%+92%）	（99%+92%）	（99%+92%）	（99%+93%）	（99%+93%）	（99%+93%）	（99%+93%）	（99%+93%）	（99%+93%）	（99%+93%）	（99%+93%）	（99%+93%）		（100%+100%）	（100%+100%）	（99%+99%）	（99%+99%）	（99%+99%）	（99%+99%）	（99%+99%）	（99%+99%）	（99%+99%）	（99%+99%）	（99%+99%）	（99%+99%）	（99%+99%）	（99%+99%）	（99%+99%）	（99%+99%）	（99%+99%）	（99%+97%）	（99%+98%）	（99%+97%）	（99%+97%）	（99%+97%）	（99%+97%）	（99%+97%）	（99%+99%）
pIFM3804	（98%+70%）	（98%+70%）	（98%+70%）	（98%+70%）	（98%+71%）	（98%+71%）	（98%+71%）	（98%+71%）	（98%+70%）	（99%+92%）	（99%+92%）	（99%+92%）	（99%+92%）	（99%+92%）	（99%+93%）	（99%+93%）	（99%+93%）	（99%+93%）	（99%+93%）	（99%+93%）	（99%+93%）	（99%+93%）	（99%+93%）	（100%+100%）		（100%+100%）	（99%+99%）	（99%+99%）	（99%+99%）	（99%+99%）	（99%+99%）	（99%+99%）	（99%+99%）	（99%+99%）	（99%+99%）	（99%+99%）	（99%+99%）	（99%+99%）	（99%+99%）	（99%+99%）	（99%+99%）	（99%+97%）	（99%+98%）	（99%+97%）	（99%+97%）	（99%+97%）	（99%+97%）	（99%+97%）	（99%+99%）
pH2291-112	（98%+70%）	（98%+70%）	（98%+70%）	（98%+70%）	（98%+71%）	（98%+71%）	（98%+71%）	（98%+71%）	（98%+70%）	（99%+92%）	（99%+92%）	（99%+92%）	（99%+92%）	（99%+92%）	（99%+93%）	（99%+93%）	（99%+93%）	（99%+93%）	（99%+93%）	（99%+93%）	（99%+93%）	（99%+93%）	（99%+93%）	（100%+100%）	（100%+100%）		（99%+99%）	（99%+99%）	（99%+99%）	（99%+99%）	（99%+99%）	（99%+99%）	（99%+99%）	（99%+99%）	（99%+99%）	（99%+99%）	（99%+99%）	（99%+99%）	（99%+99%）	（99%+99%）	（99%+99%）	（99%+97%）	（99%+98%）	（99%+97%）	（99%+97%）	（99%+97%）	（99%+97%）	（99%+97%）	（99%+99%）
p14E509-CTXM	（98%+70%）	（98%+70%）	（98%+70%）	（98%+70%）	（98%+71%）	（98%+71%）	（98%+71%）	（98%+71%）	（98%+71%）	（100%+92%）	（100%+92%）	（100%+92%）	（100%+92%）	（100%+92%）	（100%+93%）	（100%+93%）	（100%+93%）	（100%+93%）	（100%+93%）	（100%+93%）	（100%+93%）	（100%+93%）	（100%+93%）	（99%+99%）	（99%+99%）	（99%+99%）		（100%+100%）	（100%+99%）	（100%+99%）	（100%+99%）	（100%+99%）	（100%+99%）	（100%+99%）	（100%+99%）	（100%+99%）	（100%+99%）	（100%+99%）	（100%+99%）	（100%+99%）	（100%+98%）	（100%+98%）	（100%+98%）	（100%+97%）	（100%+97%）	（100%+97%）	（100%+97%）	（100%+97%）	（100%+99%）
pCVM29188_101	（98%+70%）	（98%+70%）	（98%+70%）	（98%+70%）	（98%+71%）	（98%+71%）	（98%+71%）	（98%+71%）	（98%+71%）	（100%+92%）	（100%+92%）	（100%+92%）	（100%+92%）	（100%+92%）	（100%+93%）	（100%+93%）	（100%+93%）	（100%+93%）	（100%+93%）	（100%+93%）	（100%+93%）	（100%+93%）	（100%+93%）	（99%+99%）	（99%+99%）	（99%+99%）	（100%+100%）		（100%+99%）	（100%+99%）	（100%+99%）	（100%+99%）	（100%+99%）	（100%+99%）	（100%+99%）	（100%+99%）	（100%+99%）	（100%+99%）	（100%+99%）	（100%+99%）	（100%+98%）	（100%+98%）	（100%+98%）	（100%+97%）	（100%+97%）	（100%+97%）	（100%+97%）	（100%+97%）	（100%+99%）
pC-6	（98%+70%）	（98%+70%）	（98%+70%）	（98%+70%）	（98%+71%）	（98%+71%）	（98%+71%）	（98%+71%）	（98%+71%）	（100%+93%）	（100%+93%）	（100%+93%）	（100%+92%）	（100%+92%）	（100%+93%）	（100%+93%）	（100%+93%）	（100%+93%）	（100%+93%）	（100%+93%）	（100%+93%）	（100%+93%）	（100%+93%）	（99%+99%）	（99%+99%）	（99%+99%）	（100%+99%）	（100%+99%）		（100%+100%）	（100%+100%）	（100%+100%）	（100%+99%）	（100%+99%）	（100%+99%）	（100%+99%）	（100%+99%）	（100%+99%）	（100%+99%）	（100%+99%）	（100%+98%）	（100%+98%）	（100%+98%）	（100%+97%）	（100%+97%）	（100%+97%）	（100%+97%）	（100%+97%）	（100%+99%）
pR7AC	（98%+70%）	（98%+70%）	（98%+70%）	（98%+70%）	（98%+71%）	（98%+71%）	（98%+71%）	（98%+71%）	（98%+71%）	（100%+93%）	（100%+93%）	（100%+93%）	（100%+92%）	（100%+92%）	（100%+93%）	（100%+93%）	（100%+93%）	（100%+93%）	（100%+93%）	（100%+93%）	（100%+93%）	（100%+93%）	（100%+93%）	（99%+99%）	（99%+99%）	（99%+99%）	（100%+99%）	（100%+99%）	（100%+100%）		（100%+100%）	（100%+100%）	（100%+99%）	（100%+99%）	（100%+99%）	（100%+99%）	（100%+99%）	（100%+99%）	（100%+99%）	（100%+99%）	（100%+98%）	（100%+98%）	（100%+98%）	（100%+97%）	（100%+97%）	（100%+97%）	（100%+97%）	（100%+97%）	（100%+99%）
pSD107	（98%+70%）	（98%+70%）	（98%+70%）	（98%+70%）	（98%+71%）	（98%+71%）	（98%+71%）	（98%+71%）	（98%+71%）	（100%+93%）	（100%+93%）	（100%+93%）	（100%+92%）	（100%+92%）	（100%+93%）	（100%+93%）	（100%+93%）	（100%+93%）	（100%+93%）	（100%+93%）	（100%+93%）	（100%+93%）	（100%+93%）	（99%+99%）	（99%+99%）	（99%+99%）	（100%+99%）	（100%+99%）	（100%+100%）	（100%+100%）		（100%+100%）	（100%+99%）	（100%+99%）	（100%+99%）	（100%+99%）	（100%+99%）	（100%+99%）	（100%+99%）	（100%+99%）	（100%+98%）	（100%+98%）	（100%+98%）	（100%+97%）	（100%+97%）	（100%+97%）	（100%+97%）	（100%+97%）	（100%+99%）
pS51_1	（98%+70%）	（98%+70%）	（98%+70%）	（98%+70%）	（98%+71%）	（98%+71%）	（98%+71%）	（98%+71%）	（98%+71%）	（100%+93%）	（100%+93%）	（100%+93%）	（100%+92%）	（100%+92%）	（100%+93%）	（100%+93%）	（100%+93%）	（100%+93%）	（100%+93%）	（100%+93%）	（100%+93%）	（100%+93%）	（100%+93%）	（99%+99%）	（99%+99%）	（99%+99%）	（100%+99%）	（100%+99%）	（100%+100%）	（100%+100%）	（100%+100%）		（100%+99%）	（100%+99%）	（100%+99%）	（100%+99%）	（100%+99%）	（100%+99%）	（100%+99%）	（100%+99%）	（100%+98%）	（100%+98%）	（100%+98%）	（100%+97%）	（100%+97%）	（100%+97%）	（100%+97%）	（100%+97%）	（100%+99%）
pC23-89	（98%+70%）	（98%+70%）	（98%+70%）	（98%+70%）	（98%+71%）	（98%+71%）	（98%+71%）	（98%+71%）	（98%+71%）	（100%+92%）	（100%+92%）	（100%+92%）	（100%+92%）	（100%+92%）	（100%+93%）	（100%+93%）	（100%+93%）	（100%+93%）	（100%+93%）	（100%+93%）	（100%+93%）	（100%+93%）	（100%+93%）	（99%+99%）	（99%+99%）	（99%+99%）	（100%+99%）	（100%+99%）	（100%+99%）	（100%+99%）	（100%+99%）	（100%+99%）		（100%+100%）	（100%+99%）	（100%+99%）	（100%+99%）	（100%+99%）	（100%+99%）	（100%+99%）	（100%+98%）	（100%+98%）	（100%+98%）	（100%+97%）	（100%+97%）	（100%+97%）	（100%+97%）	（100%+97%）	（100%+99%）
pEC15I_2	（98%+70%）	（98%+70%）	（98%+70%）	（98%+70%）	（98%+71%）	（98%+71%）	（98%+71%）	（98%+71%）	（98%+71%）	（100%+92%）	（100%+92%）	（100%+92%）	（100%+92%）	（100%+92%）	（100%+93%）	（100%+93%）	（100%+93%）	（100%+93%）	（100%+93%）	（100%+93%）	（100%+93%）	（100%+93%）	（100%+93%）	（99%+99%）	（99%+99%）	（99%+99%）	（100%+99%）	（100%+99%）	（100%+99%）	（100%+99%）	（100%+99%）	（100%+99%）	（100%+100%）		（100%+99%）	（100%+99%）	（100%+99%）	（100%+99%）	（100%+99%）	（100%+99%）	（100%+98%）	（100%+98%）	（100%+98%）	（100%+97%）	（100%+97%）	（100%+97%）	（100%+97%）	（100%+97%）	（100%+99%）
p11011-CTXM	（98%+70%）	（98%+70%）	（98%+70%）	（98%+70%）	（98%+71%）	（98%+71%）	（98%+71%）	（98%+71%）	（98%+71%）	（100%+92%）	（100%+92%）	（100%+92%）	（100%+92%）	（100%+92%）	（100%+93%）	（100%+93%）	（100%+93%）	（100%+93%）	（100%+93%）	（100%+93%）	（100%+93%）	（100%+93%）	（100%+93%）	（99%+99%）	（99%+99%）	（99%+99%）	（100%+99%）	（100%+99%）	（100%+99%）	（100%+99%）	（100%+99%）	（100%+99%）	（100%+99%）	（100%+99%）		（100%+100%）	（100%+99%）	（100%+99%）	（100%+99%）	（100%+99%）	（100%+98%）	（100%+98%）	（100%+98%）	（100%+98%）	（100%+98%）	（100%+98%）	（100%+98%）	（100%+98%）	（100%+99%）
pC271	（98%+70%）	（98%+70%）	（98%+70%）	（98%+70%）	（98%+71%）	（98%+71%）	（98%+71%）	（98%+71%）	（98%+71%）	（100%+92%）	（100%+92%）	（100%+92%）	（100%+92%）	（100%+92%）	（100%+93%）	（100%+93%）	（100%+93%）	（100%+93%）	（100%+93%）	（100%+93%）	（100%+93%）	（100%+93%）	（100%+93%）	（99%+99%）	（99%+99%）	（99%+99%）	（100%+99%）	（100%+99%）	（100%+99%）	（100%+99%）	（100%+99%）	（100%+99%）	（100%+99%）	（100%+99%）	（100%+100%）		（100%+99%）	（100%+99%）	（100%+99%）	（100%+99%）	（100%+98%）	（100%+98%）	（100%+98%）	（100%+98%）	（100%+98%）	（100%+98%）	（100%+98%）	（100%+98%）	（100%+99%）
pFORC11.2	（98%+70%）	（98%+70%）	（98%+70%）	（98%+70%）	（98%+71%）	（98%+71%）	（98%+71%）	（98%+71%）	（98%+70%）	（100%+93%）	（100%+93%）	（100%+93%）	（100%+92%）	（100%+92%）	（100%+93%）	（100%+93%）	（100%+93%）	（100%+93%）	（100%+93%）	（100%+93%）	（100%+93%）	（100%+93%）	（100%+93%）	（99%+99%）	（99%+99%）	（99%+99%）	（100%+99%）	（100%+99%）	（100%+99%）	（100%+99%）	（100%+99%）	（100%+99%）	（100%+99%）	（100%+99%）	（100%+99%）	（100%+99%）		（100%+99%）	（100%+99%）	（100%+99%）	（100%+98%）	（100%+98%）	（100%+98%）	（100%+98%）	（100%+98%）	（100%+98%）	（100%+98%）	（100%+98%）	（100%+99%）
p205880-NR2	（98%+70%）	（98%+70%）	（98%+70%）	（98%+70%）	（98%+71%）	（98%+71%）	（98%+71%）	（98%+71%）	（98%+71%）	（100%+93%）	（100%+93%）	（100%+93%）	（100%+92%）	（100%+92%）	（100%+93%）	（100%+93%）	（100%+93%）	（100%+93%）	（100%+93%）	（100%+93%）	（100%+93%）	（100%+93%）	（100%+93%）	（99%+99%）	（99%+99%）	（99%+99%）	（100%+99%）	（100%+99%）	（100%+99%）	（100%+99%）	（100%+99%）	（100%+99%）	（100%+99%）	（100%+99%）	（100%+99%）	（100%+99%）	（100%+99%）		（100%+99%）	（100%+99%）	（100%+98%）	（100%+98%）	（100%+98%）	（100%+98%）	（100%+98%）	（100%+98%）	（100%+98%）	（100%+98%）	（100%+99%）
pESBL-EA11	（98%+70%）	（98%+70%）	（98%+70%）	（98%+70%）	（98%+71%）	（98%+71%）	（98%+71%）	（98%+71%）	（98%+70%）	（100%+93%）	（100%+93%）	（100%+93%）	（100%+92%）	（100%+92%）	（100%+94%）	（100%+93%）	（100%+94%）	（100%+94%）	（100%+94%）	（100%+94%）	（100%+93%）	（100%+93%）	（100%+93%）	（99%+99%）	（99%+99%）	（99%+99%）	（100%+99%）	（100%+99%）	（100%+99%）	（100%+99%）	（100%+99%）	（100%+99%）	（100%+99%）	（100%+99%）	（100%+99%）	（100%+99%）	（100%+99%）	（100%+99%）		（100%+100%）	（100%+99%）	（100%+98%）	（100%+99%）	（100%+98%）	（100%+98%）	（100%+98%）	（100%+98%）	（100%+98%）	（100%+99%）
pEC_Bactec	（98%+70%）	（98%+70%）	（98%+70%）	（98%+70%）	（98%+71%）	（98%+71%）	（98%+71%）	（98%+71%）	（98%+70%）	（100%+93%）	（100%+93%）	（100%+93%）	（100%+92%）	（100%+92%）	（100%+94%）	（100%+93%）	（100%+94%）	（100%+94%）	（100%+94%）	（100%+94%）	（100%+93%）	（100%+93%）	（100%+93%）	（99%+99%）	（99%+99%）	（99%+99%）	（100%+99%）	（100%+99%）	（100%+99%）	（100%+99%）	（100%+99%）	（100%+99%）	（100%+99%）	（100%+99%）	（100%+99%）	（100%+99%）	（100%+99%）	（100%+99%）	（100%+100%）		（100%+99%）	（100%+99%）	（100%+99%）	（100%+98%）	（100%+98%）	（100%+98%）	（100%+98%）	（100%+98%）	（100%+98%）
pB15	（98%+70%）	（98%+70%）	（98%+70%）	（98%+70%）	（98%+71%）	（98%+71%）	（98%+70%）	（98%+70%）	（98%+70%）	（100%+92%）	（100%+92%）	（100%+92%）	（100%+92%）	（100%+92%）	（100%+92%）	（100%+92%）	（100%+93%）	（100%+93%）	（100%+92%）	（100%+92%）	（100%+92%）	（100%+92%）	（100%+92%）	（99%+98%）	（99%+98%）	（99%+98%）	（100%+98%）	（100%+98%）	（100%+98%）	（100%+98%）	（100%+98%）	（100%+98%）	（100%+98%）	（100%+98%）	（100%+98%）	（100%+98%）	（100%+98%）	（100%+98%）	（100%+99%）	（100%+99%）		（100%+99%）	（100%+99%）	（100%+99%）	（100%+99%）	（100%+99%）	（100%+99%）	（100%+99%）	（100%+98%）
R621a	（98%+70%）	（98%+70%）	（98%+70%）	（98%+70%）	（98%+71%）	（98%+71%）	（98%+70%）	（98%+70%）	（98%+70%）	（100%+92%）	（100%+92%）	（100%+92%）	（100%+92%）	（100%+92%）	（100%+93%）	（100%+92%）	（100%+93%）	（100%+93%）	（100%+93%）	（100%+93%）	（100%+92%）	（100%+92%）	（100%+92%）	（99%+97%）	（99%+97%）	（99%+97%）	（100%+98%）	（100%+98%）	（100%+98%）	（100%+98%）	（100%+98%）	（100%+98%）	（100%+98%）	（100%+98%）	（100%+98%）	（100%+98%）	（100%+98%）	（100%+98%）	（100%+99%）	（100%+99%）	（100%+99%）		（100%+99%）	（100%+99%）	（100%+99%）	（100%+99%）	（100%+99%）	（100%+99%）	（100%+98%）
pKPC-LKEc	（98%+70%）	（98%+70%）	（98%+70%）	（98%+70%）	（98%+71%）	（98%+71%）	（98%+70%）	（98%+70%）	（98%+70%）	（100%+92%）	（100%+92%）	（100%+92%）	（100%+92%）	（100%+92%）	（100%+92%）	（100%+92%）	（100%+92%）	（100%+92%）	（100%+92%）	（100%+92%）	（100%+92%）	（100%+92%）	（100%+92%）	（99%+98%）	（99%+98%）	（99%+98%）	（100%+98%）	（100%+98%）	（100%+98%）	（100%+98%）	（100%+98%）	（100%+98%）	（100%+98%）	（100%+98%）	（100%+98%）	（100%+98%）	（100%+98%）	（100%+98%）	（100%+99%）	（100%+99%）	（100%+99%）	（100%+99%）		（100%+99%）	（100%+99%）	（100%+99%）	（100%+99%）	（100%+99%）	（100%+98%）
p69-3818	（98%+70%）	（98%+70%）	（98%+70%）	（98%+70%）	（98%+71%）	（98%+71%）	（98%+70%）	（98%+70%）	（98%+70%）	（100%+92%）	（100%+92%）	（100%+92%）	（100%+92%）	（100%+92%）	（100%+92%）	（100%+92%）	（100%+92%）	（100%+92%）	（100%+92%）	（100%+92%）	（100%+92%）	（100%+92%）	（100%+92%）	（99%+97%）	（99%+97%）	（99%+97%）	（100%+97%）	（100%+97%）	（100%+97%）	（100%+97%）	（100%+97%）	（100%+97%）	（100%+97%）	（100%+97%）	（100%+98%）	（100%+98%）	（100%+98%）	（100%+98%）	（100%+98%）	（100%+98%）	（100%+99%）	（100%+99%）	（100%+99%）		（100%+100%）	（100%+100%）	（100%+100%）	（100%+100%）	（100%+98%）
p92-9000	（98%+70%）	（98%+70%）	（98%+70%）	（98%+70%）	（98%+71%）	（98%+71%）	（98%+70%）	（98%+70%）	（98%+70%）	（100%+92%）	（100%+92%）	（100%+92%）	（100%+92%）	（100%+92%）	（100%+92%）	（100%+92%）	（100%+92%）	（100%+92%）	（100%+92%）	（100%+92%）	（100%+92%）	（100%+92%）	（100%+92%）	（99%+97%）	（99%+97%）	（99%+97%）	（100%+97%）	（100%+97%）	（100%+97%）	（100%+97%）	（100%+97%）	（100%+97%）	（100%+97%）	（100%+97%）	（100%+98%）	（100%+98%）	（100%+98%）	（100%+98%）	（100%+98%）	（100%+98%）	（100%+99%）	（100%+99%）	（100%+99%）	（100%+100%）		（100%+100%）	（100%+100%）	（100%+100%）	（100%+98%）
R387	（98%+70%）	（98%+70%）	（98%+70%）	（98%+70%）	（98%+71%）	（98%+71%）	（98%+70%）	（98%+70%）	（98%+70%）	（100%+92%）	（100%+92%）	（100%+92%）	（100%+92%）	（100%+92%）	（100%+92%）	（100%+92%）	（100%+92%）	（100%+92%）	（100%+92%）	（100%+92%）	（100%+92%）	（100%+92%）	（100%+92%）	（99%+97%）	（99%+97%）	（99%+97%）	（100%+97%）	（100%+97%）	（100%+97%）	（100%+97%）	（100%+97%）	（100%+97%）	（100%+97%）	（100%+97%）	（100%+98%）	（100%+98%）	（100%+98%）	（100%+98%）	（100%+98%）	（100%+98%）	（100%+99%）	（100%+99%）	（100%+99%）	（100%+100%）	（100%+100%）		（100%+100%）	（100%+100%）	（100%+98%）
pCT	（98%+70%）	（98%+70%）	（98%+70%）	（98%+70%）	（98%+71%）	（98%+71%）	（98%+70%）	（98%+70%）	（98%+70%）	（100%+92%）	（100%+92%）	（100%+92%）	（100%+92%）	（100%+92%）	（100%+92%）	（100%+92%）	（100%+92%）	（100%+92%）	（100%+92%）	（100%+92%）	（100%+92%）	（100%+92%）	（100%+92%）	（99%+97%）	（99%+97%）	（99%+97%）	（100%+97%）	（100%+97%）	（100%+97%）	（100%+97%）	（100%+97%）	（100%+97%）	（100%+97%）	（100%+97%）	（100%+98%）	（100%+98%）	（100%+98%）	（100%+98%）	（100%+98%）	（100%+98%）	（100%+99%）	（100%+99%）	（100%+99%）	（100%+100%）	（100%+100%）	（100%+100%）		（100%+100%）	（100%+98%）
pSERB1	（98%+70%）	（98%+70%）	（98%+70%）	（98%+70%）	（98%+71%）	（98%+71%）	（98%+70%）	（98%+70%）	（98%+70%）	（100%+92%）	（100%+92%）	（100%+92%）	（100%+92%）	（100%+92%）	（100%+92%）	（100%+92%）	（100%+92%）	（100%+92%）	（100%+92%）	（100%+92%）	（100%+92%）	（100%+92%）	（100%+92%）	（99%+97%）	（99%+97%）	（99%+97%）	（100%+97%）	（100%+97%）	（100%+97%）	（100%+97%）	（100%+97%）	（100%+97%）	（100%+97%）	（100%+97%）	（100%+98%）	（100%+98%）	（100%+98%）	（100%+98%）	（100%+98%）	（100%+98%）	（100%+99%）	（100%+99%）	（100%+99%）	（100%+100%）	（100%+100%）	（100%+100%）	（100%+100%）		（100%+99%）
pRK1	（98%+70%）	（98%+70%）	（98%+70%）	（98%+70%）	（98%+71%）	（98%+71%）	（98%+70%）	（98%+70%）	（98%+70%）	（100%+93%）	（100%+93%）	（100%+93%）	（100%+92%）	（100%+92%）	（100%+94%）	（100%+94%）	（100%+94%）	（100%+94%）	（100%+94%）	（100%+94%）	（100%+94%）	（100%+94%）	（100%+94%）	（99%+99%）	（99%+99%）	（99%+99%）	（100%+99%）	（100%+99%）	（100%+99%）	（100%+99%）	（100%+99%）	（100%+99%）	（100%+99%）	（100%+99%）	（100%+99%）	（100%+99%）	（100%+99%）	（100%+99%）	（100%+99%）	（100%+99%）	（100%+98%）	（100%+98%）	（100%+98%）	（100%+98%）	（100%+98%）	（100%+98%）	（100%+98%）	（100%+98%）
p61806-CTXM	（98%+70%）	（98%+70%）	（98%+70%）	（98%+70%）	（98%+71%）	（98%+71%）	（98%+71%）	（98%+71%）	（98%+71%）	（100%+93%）	（100%+93%）	（100%+93%）	（100%+92%）	（100%+92%）	（100%+94%）	（100%+93%）	（100%+94%）	（100%+94%）	（100%+94%）	（100%+94%）	（100%+93%）	（100%+93%）	（100%+93%）	（99%+99%）	（99%+99%）	（99%+99%）	（100%+99%）	（100%+99%）	（100%+99%）	（100%+99%）	（100%+99%）	（100%+99%）	（100%+99%）	（100%+99%）	（100%+99%）	（100%+99%）	（100%+99%）	（100%+99%）	（100%+99%）	（100%+99%）	（100%+98%）	（100%+98%）	（100%+98%）	（100%+98%）	（100%+98%）	（100%+98%）	（100%+98%）	（100%+98%）	（100%+99%）
pV404	（98%+70%）	（98%+70%）	（98%+70%）	（98%+70%）	（98%+71%）	（98%+71%）	（98%+71%）	（98%+71%）	（98%+71%）	（100%+93%）	（100%+93%）	（100%+93%）	（100%+92%）	（100%+92%）	（100%+94%）	（100%+93%）	（100%+94%）	（100%+94%）	（100%+94%）	（100%+94%）	（100%+93%）	（100%+93%）	（100%+93%）	（99%+99%）	（99%+99%）	（99%+99%）	（100%+99%）	（100%+99%）	（100%+99%）	（100%+99%）	（100%+99%）	（100%+99%）	（100%+99%）	（100%+99%）	（100%+99%）	（100%+99%）	（100%+99%）	（100%+99%）	（100%+99%）	（100%+99%）	（100%+98%）	（100%+98%）	（100%+98%）	（100%+98%）	（100%+98%）	（100%+98%）	（100%+98%）	（100%+98%）	（100%+99%）
pFORC31.3	（98%+70%）	（98%+70%）	（98%+70%）	（98%+70%）	（98%+71%）	（98%+71%）	（98%+71%）	（98%+71%）	（98%+70%）	（100%+93%）	（100%+93%）	（100%+93%）	（100%+92%）	（100%+92%）	（100%+93%）	（100%+93%）	（100%+92%）	（100%+92%）	（100%+93%）	（100%+93%）	（100%+93%）	（100%+93%）	（100%+93%）	（99%+98%）	（99%+98%）	（99%+98%）	（100%+98%）	（100%+98%）	（100%+98%）	（100%+98%）	（100%+98%）	（100%+98%）	（100%+98%）	（100%+98%）	（100%+98%）	（100%+98%）	（100%+98%）	（100%+98%）	（100%+99%）	（100%+98%）	（100%+97%）	（100%+97%）	（100%+97%）	（100%+97%）	（100%+97%）	（100%+97%）	（100%+97%）	（100%+97%）	（100%+99%）
pO111-CRL-115	（2%+100%）	（2%+100%）	（2%+100%）	（2%+100%）	（2%+100%）	（2%+100%）	（2%+100%）	（2%+100%）	（2%+100%）	No nucleotide identity	No nucleotide identity	No nucleotide identity	No nucleotide identity	No nucleotide identity	No nucleotide identity	No nucleotide identity	No nucleotide identity	No nucleotide identity	No nucleotide identity	No nucleotide identity	No nucleotide identity	No nucleotide identity	No nucleotide identity	No nucleotide identity	No nucleotide identity	No nucleotide identity	No nucleotide identity	No nucleotide identity	No nucleotide identity	No nucleotide identity	No nucleotide identity	No nucleotide identity	No nucleotide identity	No nucleotide identity	No nucleotide identity	No nucleotide identity	No nucleotide identity	No nucleotide identity	No nucleotide identity	No nucleotide identity	No nucleotide identity	No nucleotide identity	No nucleotide identity	No nucleotide identity	No nucleotide identity	No nucleotide identity	No nucleotide identity	No nucleotide identity	No nucleotide identity
pO26-CRL-125	（2%+100%）	（2%+100%）	（2%+100%）	（2%+100%）	（2%+100%）	（2%+100%）	（2%+100%）	（2%+100%）	（2%+100%）	No nucleotide identity	No nucleotide identity	No nucleotide identity	No nucleotide identity	No nucleotide identity	No nucleotide identity	No nucleotide identity	No nucleotide identity	No nucleotide identity	No nucleotide identity	No nucleotide identity	No nucleotide identity	No nucleotide identity	No nucleotide identity	No nucleotide identity	No nucleotide identity	No nucleotide identity	No nucleotide identity	No nucleotide identity	No nucleotide identity	No nucleotide identity	No nucleotide identity	No nucleotide identity	No nucleotide identity	No nucleotide identity	No nucleotide identity	No nucleotide identity	No nucleotide identity	No nucleotide identity	No nucleotide identity	No nucleotide identity	No nucleotide identity	No nucleotide identity	No nucleotide identity	No nucleotide identity	No nucleotide identity	No nucleotide identity	No nucleotide identity	No nucleotide identity	No nucleotide identity
pH2332-107	（2%+100%）	（2%+100%）	（2%+100%）	（2%+100%）	（2%+100%）	（2%+100%）	（2%+100%）	（2%+100%）	（2%+100%）	（1%+100%）	（1%+100%）	（1%+100%）	（1%+100%）	（1%+100%）	（1%+100%）	（1%+100%）	No nucleotide identity	No nucleotide identity	（1%+100%）	（1%+100%）	（1%+100%）	（1%+100%）	（1%+100%）	No nucleotide identity	No nucleotide identity	No nucleotide identity	No nucleotide identity	No nucleotide identity	No nucleotide identity	No nucleotide identity	No nucleotide identity	No nucleotide identity	No nucleotide identity	No nucleotide identity	No nucleotide identity	No nucleotide identity	No nucleotide identity	No nucleotide identity	No nucleotide identity	No nucleotide identity	No nucleotide identity	No nucleotide identity	No nucleotide identity	No nucleotide identity	No nucleotide identity	No nucleotide identity	No nucleotide identity	No nucleotide identity	No nucleotide identity
pEI545	（2%+100%）	（2%+100%）	（2%+100%）	（2%+100%）	（2%+100%）	（2%+100%）	（2%+100%）	（2%+100%）	（2%+100%）	（1%+100%）	（1%+100%）	（1%+100%）	（1%+100%）	（1%+100%）	（1%+100%）	（1%+100%）	No nucleotide identity	No nucleotide identity	（1%+100%）	（1%+100%）	（1%+100%）	（1%+100%）	（1%+100%）	No nucleotide identity	No nucleotide identity	No nucleotide identity	No nucleotide identity	No nucleotide identity	No nucleotide identity	No nucleotide identity	No nucleotide identity	No nucleotide identity	No nucleotide identity	No nucleotide identity	No nucleotide identity	No nucleotide identity	No nucleotide identity	No nucleotide identity	No nucleotide identity	No nucleotide identity	No nucleotide identity	No nucleotide identity	No nucleotide identity	No nucleotide identity	No nucleotide identity	No nucleotide identity	No nucleotide identity	No nucleotide identity	No nucleotide identity
pCP013024	（2%+100%）	（2%+100%）	（2%+100%）	（2%+100%）	（2%+100%）	（2%+100%）	（2%+100%）	（2%+100%）	（2%+100%）	（1%+100%）	（1%+100%）	（1%+100%）	（1%+100%）	（1%+100%）	（1%+100%）	（1%+100%）	No nucleotide identity	No nucleotide identity	（1%+100%）	（1%+100%）	（1%+100%）	（1%+100%）	（1%+100%）	No nucleotide identity	No nucleotide identity	No nucleotide identity	No nucleotide identity	No nucleotide identity	No nucleotide identity	No nucleotide identity	No nucleotide identity	No nucleotide identity	No nucleotide identity	No nucleotide identity	No nucleotide identity	No nucleotide identity	No nucleotide identity	No nucleotide identity	No nucleotide identity	No nucleotide identity	No nucleotide identity	No nucleotide identity	No nucleotide identity	No nucleotide identity	No nucleotide identity	No nucleotide identity	No nucleotide identity	No nucleotide identity	No nucleotide identity
pL2-87	（2%+100%）	（2%+100%）	（2%+100%）	（2%+100%）	（2%+100%）	（2%+100%）	（2%+100%）	（2%+100%）	（2%+100%）	（1%+100%）	（1%+100%）	（1%+100%）	（1%+100%）	（1%+100%）	（1%+100%）	（1%+100%）	No nucleotide identity	No nucleotide identity	（1%+100%）	（1%+100%）	（1%+100%）	（1%+100%）	（1%+100%）	No nucleotide identity	No nucleotide identity	No nucleotide identity	No nucleotide identity	No nucleotide identity	No nucleotide identity	No nucleotide identity	No nucleotide identity	No nucleotide identity	No nucleotide identity	No nucleotide identity	No nucleotide identity	No nucleotide identity	No nucleotide identity	No nucleotide identity	No nucleotide identity	No nucleotide identity	No nucleotide identity	No nucleotide identity	No nucleotide identity	No nucleotide identity	No nucleotide identity	No nucleotide identity	No nucleotide identity	No nucleotide identity	No nucleotide identity
pTMSA970	（2%+100%）	（2%+100%）	（2%+100%）	（2%+100%）	（2%+100%）	（2%+100%）	（2%+100%）	（2%+100%）	（2%+100%）	（1%+100%）	（1%+100%）	（1%+100%）	（1%+100%）	（1%+100%）	（1%+100%）	（1%+100%）	No nucleotide identity	No nucleotide identity	（1%+100%）	（1%+100%）	（1%+100%）	（1%+100%）	（1%+100%）	No nucleotide identity	No nucleotide identity	No nucleotide identity	No nucleotide identity	No nucleotide identity	No nucleotide identity	No nucleotide identity	No nucleotide identity	No nucleotide identity	No nucleotide identity	No nucleotide identity	No nucleotide identity	No nucleotide identity	No nucleotide identity	No nucleotide identity	No nucleotide identity	No nucleotide identity	No nucleotide identity	No nucleotide identity	No nucleotide identity	No nucleotide identity	No nucleotide identity	No nucleotide identity	No nucleotide identity	No nucleotide identity	No nucleotide identity
pTMSA992	（2%+100%）	（2%+100%）	（2%+100%）	（2%+100%）	（2%+100%）	（2%+100%）	（2%+100%）	（2%+100%）	（2%+100%）	（1%+100%）	（1%+100%）	（1%+100%）	（1%+100%）	（1%+100%）	（1%+100%）	（1%+100%）	No nucleotide identity	No nucleotide identity	（1%+100%）	（1%+100%）	（1%+100%）	（1%+100%）	（1%+100%）	No nucleotide identity	No nucleotide identity	No nucleotide identity	No nucleotide identity	No nucleotide identity	No nucleotide identity	No nucleotide identity	No nucleotide identity	No nucleotide identity	No nucleotide identity	No nucleotide identity	No nucleotide identity	No nucleotide identity	No nucleotide identity	No nucleotide identity	No nucleotide identity	No nucleotide identity	No nucleotide identity	No nucleotide identity	No nucleotide identity	No nucleotide identity	No nucleotide identity	No nucleotide identity	No nucleotide identity	No nucleotide identity	No nucleotide identity
pTMSA1088	（2%+100%）	（2%+100%）	（2%+100%）	（2%+100%）	（2%+100%）	（2%+100%）	（2%+100%）	（2%+100%）	（2%+100%）	（1%+100%）	（1%+100%）	（1%+100%）	（1%+100%）	（1%+100%）	（1%+100%）	（1%+100%）	No nucleotide identity	No nucleotide identity	（1%+100%）	（1%+100%）	（1%+100%）	（1%+100%）	（1%+100%）	No nucleotide identity	No nucleotide identity	No nucleotide identity	No nucleotide identity	No nucleotide identity	No nucleotide identity	No nucleotide identity	No nucleotide identity	No nucleotide identity	No nucleotide identity	No nucleotide identity	No nucleotide identity	No nucleotide identity	No nucleotide identity	No nucleotide identity	No nucleotide identity	No nucleotide identity	No nucleotide identity	No nucleotide identity	No nucleotide identity	No nucleotide identity	No nucleotide identity	No nucleotide identity	No nucleotide identity	No nucleotide identity	No nucleotide identity
pDV10	（2%+100%）	（2%+100%）	（2%+100%）	（2%+100%）	（2%+100%）	（2%+100%）	（2%+100%）	（2%+100%）	（2%+100%）	（1%+100%）	（1%+100%）	（1%+100%）	（1%+100%）	（1%+100%）	（1%+100%）	（1%+100%）	No nucleotide identity	No nucleotide identity	（1%+100%）	（1%+100%）	（1%+100%）	（1%+100%）	（1%+100%）	No nucleotide identity	No nucleotide identity	No nucleotide identity	No nucleotide identity	No nucleotide identity	No nucleotide identity	No nucleotide identity	No nucleotide identity	No nucleotide identity	No nucleotide identity	No nucleotide identity	No nucleotide identity	No nucleotide identity	No nucleotide identity	No nucleotide identity	No nucleotide identity	No nucleotide identity	No nucleotide identity	No nucleotide identity	No nucleotide identity	No nucleotide identity	No nucleotide identity	No nucleotide identity	No nucleotide identity	No nucleotide identity	No nucleotide identity
pDV45	（2%+100%）	（2%+100%）	（2%+100%）	（2%+100%）	（2%+100%）	（2%+100%）	（2%+100%）	（2%+100%）	（2%+100%）	（1%+100%）	（1%+100%）	（1%+100%）	（1%+100%）	（1%+100%）	（1%+100%）	（1%+100%）	No nucleotide identity	No nucleotide identity	（1%+100%）	（1%+100%）	（1%+100%）	（1%+100%）	（1%+100%）	No nucleotide identity	No nucleotide identity	No nucleotide identity	No nucleotide identity	No nucleotide identity	No nucleotide identity	No nucleotide identity	No nucleotide identity	No nucleotide identity	No nucleotide identity	No nucleotide identity	No nucleotide identity	No nucleotide identity	No nucleotide identity	No nucleotide identity	No nucleotide identity	No nucleotide identity	No nucleotide identity	No nucleotide identity	No nucleotide identity	No nucleotide identity	No nucleotide identity	No nucleotide identity	No nucleotide identity	No nucleotide identity	No nucleotide identity
p4809.66	（2%+100%）	（2%+100%）	（2%+100%）	（2%+100%）	（2%+100%）	（2%+100%）	（2%+100%）	（2%+100%）	（2%+100%）	（1%+100%）	（1%+100%）	（1%+100%）	（1%+100%）	（1%+100%）	（1%+100%）	（1%+100%）	No nucleotide identity	No nucleotide identity	（1%+100%）	（1%+100%）	（1%+100%）	（1%+100%）	（1%+100%）	No nucleotide identity	No nucleotide identity	No nucleotide identity	No nucleotide identity	No nucleotide identity	No nucleotide identity	No nucleotide identity	No nucleotide identity	No nucleotide identity	No nucleotide identity	No nucleotide identity	No nucleotide identity	No nucleotide identity	No nucleotide identity	No nucleotide identity	No nucleotide identity	No nucleotide identity	No nucleotide identity	No nucleotide identity	No nucleotide identity	No nucleotide identity	No nucleotide identity	No nucleotide identity	No nucleotide identity	No nucleotide identity	No nucleotide identity
pNVI1292	（2%+100%）	（2%+100%）	（2%+100%）	（2%+100%）	（2%+100%）	（2%+100%）	（2%+100%）	（2%+100%）	（2%+100%）	（1%+100%）	（1%+100%）	（1%+100%）	（1%+100%）	（1%+100%）	（1%+100%）	（1%+100%）	No nucleotide identity	No nucleotide identity	（1%+100%）	（1%+100%）	（1%+100%）	（1%+100%）	（1%+100%）	No nucleotide identity	No nucleotide identity	No nucleotide identity	No nucleotide identity	No nucleotide identity	No nucleotide identity	No nucleotide identity	No nucleotide identity	No nucleotide identity	No nucleotide identity	No nucleotide identity	No nucleotide identity	No nucleotide identity	No nucleotide identity	No nucleotide identity	No nucleotide identity	No nucleotide identity	No nucleotide identity	No nucleotide identity	No nucleotide identity	No nucleotide identity	No nucleotide identity	No nucleotide identity	No nucleotide identity	No nucleotide identity	No nucleotide identity
p5312.29	（2%+100%）	（2%+100%）	（2%+100%）	（2%+100%）	（2%+100%）	（2%+100%）	（2%+100%）	（2%+100%）	（2%+100%）	（1%+100%）	（1%+100%）	（1%+100%）	（1%+100%）	（1%+100%）	（1%+100%）	（1%+100%）	No nucleotide identity	No nucleotide identity	（1%+100%）	（1%+100%）	（1%+100%）	（1%+100%）	（1%+100%）	No nucleotide identity	No nucleotide identity	No nucleotide identity	No nucleotide identity	No nucleotide identity	No nucleotide identity	No nucleotide identity	No nucleotide identity	No nucleotide identity	No nucleotide identity	No nucleotide identity	No nucleotide identity	No nucleotide identity	No nucleotide identity	No nucleotide identity	No nucleotide identity	No nucleotide identity	No nucleotide identity	No nucleotide identity	No nucleotide identity	No nucleotide identity	No nucleotide identity	No nucleotide identity	No nucleotide identity	No nucleotide identity	No nucleotide identity
Pairwise comparison of plamid backbone sequences using BLASTN
[truncated: 19 more columns]
