# Supplementary material for: Replicon-Based Typing of IncI-Complex Plasmids, and Comparative Genomics Analysis of IncIγ/K1 Plasmids
Source: Front Microbiol. 2019 Jan 29;10:48. doi: 10.3389/fmicb.2019.00048 (PMC6361801; doi:10.3389/fmicb.2019.00048)
Supplement: Supplementary file 6 [file Table_3.XLS]

## Sheet: Sheet1
Table S3|Pairwise comparison of plamid backbone sequences using BLASTN
(coverage+identity)	R721	R64	p14E509-CTXM	p11011-CTXM	p205880-NR2	pCT	p61806-CTXM	pO26-CRL-125
R721		（1%+83%）	（1%+83%）	（1%+83%）	（1%+82%）	（5%+82%）	（1%+82%）	（0+99%）
R64	（0+83%）		（76%+99%）	（82%+99%）	（71%+99%）	（22%+95%）	（26%+95%）	（20%+95%）
p14E509-CTXM	（0+83%）	（79%+99%）		（74%+99%）	（74%+99%）	（26%+95%）	（24%+95%）	（25%+95%）
p11011-CTXM	（0+83%）	（87%+99%）	（76%+99%）		（81%+99%）	（25%+97%）	（32%+96%）	（21%+95%）
p205880-NR2	（0+82%）	（89%+99%）	（89%+99%）	（95%+99%）		（28%+95%）	（33%+95%）	（26%+95%）
pCT	（3%+82%）	（27%+95%）	（31%+95%）	（29%+97%）	（28%+95%）		（86%+99%）	（80%+95%）
p61806-CTXM	（0+82%）	（34%+95%）	（30%+95%）	（37%+96%）	（34%+95%）	（81%+99%）
pO26-CRL-125	（0+90%）	（22%+95%）	（26%+95%）	（22%+95%）	（22%+95%）	（70%+95%）	（69%+94%）	（75%+94%）
